# Supplementary material for: The Role of Mitotic Slippage in Creating a “Female Pregnancy-like System” in a Single Polyploid Giant Cancer Cell
Source: Int J Mol Sci. 2023 Feb 6;24(4):3237. doi: 10.3390/ijms24043237 (PMC9960874; doi:10.3390/ijms24043237)
Supplement: Supplementary file 1 [file ijms-24-03237-s001.zip › File S1.xlsx]

## Sheet: Supplement name
File S1: A list of all differentially expressed genes in MDA-MB-231 cells on days 5, 8, 16 and 22 post-DOX treatment.

## Sheet: D5vsNT_up
genes	logFC	logCPM	F	PValue	FDR	Symbol
ENSG00000265972	2.69985	10.0027	361.292	1.52782e-11	1.61087e-07	TXNIP
ENSG00000172183	2.31586	5.71505	338.457	2.39393e-11	1.61087e-07	ISG20
ENSG00000162654	1.98672	6.54708	254.688	1.66934e-10	5.09537e-07	GBP4
ENSG00000110944	3.99142	3.3322	202.018	7.96307e-10	1.13301e-06	IL23A
ENSG00000172216	1.67678	7.48753	199.01	8.80459e-10	1.13301e-06	CEBPB
ENSG00000130203	3.57734	2.58116	197.301	9.32774e-10	1.13301e-06	APOE
ENSG00000124762	2.27784	8.50415	196.185	9.68835e-10	1.13301e-06	CDKN1A
ENSG00000125347	1.87423	7.26832	193.867	1.04895e-09	1.13301e-06	IRF1
ENSG00000166592	2.87976	4.19679	190.679	1.17177e-09	1.13301e-06	RRAD
ENSG00000006459	2.73166	4.58676	189.931	1.2029e-09	1.13301e-06	KDM7A
ENSG00000134070	2.15961	6.40445	187.288	1.32073e-09	1.13301e-06	IRAK2
ENSG00000178607	2.38004	7.07433	186.735	1.34702e-09	1.13301e-06	ERN1
ENSG00000138135	2.20789	4.66875	181.54	1.62546e-09	1.25893e-06	CH25H
ENSG00000166750	2.5507	6.50146	179.117	1.77736e-09	1.25893e-06	SLFN5
ENSG00000168297	1.33653	6.52913	170.057	2.50801e-09	1.63098e-06	PXK
ENSG00000140450	3.24586	4.10971	162.388	3.40257e-09	2.08144e-06	ARRDC4
ENSG00000116514	1.56371	6.33974	158.652	3.96702e-09	2.20345e-06	RNF19B
ENSG00000171223	2.40344	7.78513	157.899	4.0932e-09	2.20345e-06	JUNB
ENSG00000272398	2.11405	5.63261	154.26	4.77201e-09	2.25793e-06	CD24
ENSG00000221963	1.43304	7.45038	153.763	4.87412e-09	2.25793e-06	APOL6
ENSG00000090339	3.3427	9.37067	155.619	5.16141e-09	2.25793e-06	ICAM1
ENSG00000006118	2.32428	7.67908	152.251	5.20107e-09	2.25793e-06	TMEM132A
ENSG00000118503	2.99212	7.53096	151.822	5.86069e-09	2.31707e-06	TNFAIP3
ENSG00000105246	5.33061	2.31907	148.798	6.04593e-09	2.31707e-06	EBI3
ENSG00000204592	1.08863	7.49127	145.31	7.06156e-09	2.46236e-06	HLA-E
ENSG00000283158	3.09241	6.2194	147.019	7.13569e-09	2.46236e-06	MUC5AC
ENSG00000163638	1.99744	5.67829	143.489	7.66859e-09	2.51717e-06	ADAMTS9
ENSG00000173193	1.7492	8.19223	140.978	8.60549e-09	2.75745e-06	PARP14
ENSG00000168032	2.52299	5.23366	139.58	9.1833e-09	2.8577e-06	ENTPD3
ENSG00000102312	1.66739	4.84935	138.732	9.55539e-09	2.8577e-06	PORCN
ENSG00000168685	2.70623	7.27291	138.072	1.02535e-08	2.90041e-06	IL7R
ENSG00000121671	1.55928	4.48857	137.172	1.02858e-08	2.90041e-06	CRY2
ENSG00000105559	1.92555	5.48245	136.842	1.04486e-08	2.90041e-06	PLEKHA4
ENSG00000056558	2.16676	7.45341	136.618	1.05603e-08	2.90041e-06	TRAF1
ENSG00000105939	1.25099	8.94079	135.857	1.0951e-08	2.90754e-06	ZC3HAV1
ENSG00000141574	2.01941	5.70251	132.948	1.26046e-08	3.20061e-06	SECTM1
ENSG00000170369	3.17787	6.52486	135.264	1.36962e-08	3.35134e-06	CST2
ENSG00000117594	3.15082	3.09829	127.749	1.6322e-08	3.7994e-06	HSD11B1
ENSG00000137628	2.67338	7.93332	128.436	1.63743e-08	3.7994e-06	DDX60
ENSG00000106366	1.50404	9.45468	126.494	1.73981e-08	3.96124e-06	SERPINE1
ENSG00000058085	2.88926	9.23059	128.01	1.76604e-08	3.96124e-06	LAMC2
ENSG00000145901	1.9694	10.0225	125.267	1.85286e-08	4.02191e-06	TNIP1
ENSG00000116016	1.65317	7.37698	120.598	2.36665e-08	4.90005e-06	EPAS1
ENSG00000138646	1.54484	8.20952	119.541	2.50437e-08	5.04473e-06	HERC5
ENSG00000169245	1.85775	5.8801	119.488	2.5115e-08	5.04473e-06	CXCL10
ENSG00000196101	1.62144	5.09406	118.84	2.60085e-08	5.14739e-06	HLA-DRB3
ENSG00000206450	2.51505	5.74013	117.944	2.73023e-08	5.32514e-06	HLA-B
ENSG00000178726	1.51681	7.3587	115.907	3.05303e-08	5.86966e-06	THBD
ENSG00000166670	4.53833	1.82803	113.796	3.43405e-08	6.41881e-06	MMP10
ENSG00000128165	2.03431	4.83861	112.548	3.68484e-08	6.79323e-06	ADM2
ENSG00000172432	1.35506	7.52707	111.257	3.96629e-08	6.93226e-06	GTPBP2
ENSG00000143369	1.8917	6.63576	110.686	4.09851e-08	7.0715e-06	ECM1
ENSG00000197565	3.42404	3.57044	110.151	4.22705e-08	7.20096e-06	COL4A6
ENSG00000137449	1.35226	7.28922	108.993	4.52149e-08	7.60627e-06	CPEB2
ENSG00000136826	1.79618	7.50486	107.285	4.99914e-08	8.03909e-06	KLF4
ENSG00000197746	1.23101	10.037	107.16	5.03636e-08	8.03909e-06	PSAP
ENSG00000167779	2.83497	7.32326	110.704	5.0592e-08	8.03909e-06	IGFBP6
ENSG00000086544	1.55788	4.84682	107.023	5.07745e-08	8.03909e-06	ITPKC
ENSG00000119938	2.25498	2.97933	104.501	5.90663e-08	9.07084e-06	PPP1R3C
ENSG00000171522	1.53141	5.71827	104.432	5.93129e-08	9.07084e-06	PTGER4
ENSG00000117036	1.05795	6.47316	103.033	6.45986e-08	9.45179e-06	ETV3
ENSG00000185339	2.04403	4.27178	102.978	6.48162e-08	9.45179e-06	TCN2
ENSG00000124145	2.09886	10.3601	102.801	6.55258e-08	9.45179e-06	SDC4
ENSG00000171298	2.02924	6.41449	102.593	6.63729e-08	9.45179e-06	GAA
ENSG00000174938	1.60241	6.45887	102.582	6.64166e-08	9.45179e-06	SEZ6L2
ENSG00000088826	1.58912	4.58858	102.508	6.67201e-08	9.45179e-06	SMOX
ENSG00000172602	3.7018	3.42943	101.713	7.00842e-08	9.82492e-06	RND1
ENSG00000261371	2.80437	2.68094	100.842	7.39924e-08	1.01611e-05	PECAM1
ENSG00000147872	1.21021	7.50795	100.214	7.69697e-08	1.0256e-05	PLIN2
ENSG00000100342	1.44183	6.03103	99.8173	7.8916e-08	1.03112e-05	APOL1
ENSG00000108771	1.82073	5.24895	98.6484	8.49928e-08	1.09984e-05	DHX58
ENSG00000119514	1.7002	3.7873	98.1357	8.78251e-08	1.10499e-05	GALNT12
ENSG00000167941	3.73001	2.7952	97.9431	8.89167e-08	1.10499e-05	SOST
ENSG00000126458	1.273	6.19142	97.7677	8.99246e-08	1.10499e-05	RRAS
ENSG00000124201	1.40946	9.11307	97.7454	9.00534e-08	1.10499e-05	ZNFX1
ENSG00000070540	1.26502	5.89359	97.6999	9.03174e-08	1.10499e-05	WIPI1
ENSG00000135677	1.08273	8.8787	96.7962	9.57473e-08	1.16087e-05	GNS
ENSG00000125772	1.60941	4.99447	96.3667	9.84573e-08	1.17748e-05	GPCPD1
ENSG00000174804	1.15247	6.54706	96.0361	1.00604e-07	1.18201e-05	FZD4
ENSG00000188290	1.87234	4.53536	95.9122	1.01422e-07	1.18201e-05	HES4
ENSG00000104951	3.31889	2.21773	95.8429	1.01882e-07	1.18201e-05	IL4I1
ENSG00000143382	2.54441	4.38613	94.94	1.08109e-07	1.233e-05	ADAMTSL4
ENSG00000125538	5.58439	4.19347	99.7769	1.1745e-07	1.29561e-05	IL1B
ENSG00000089127	2.46999	5.22975	93.1466	1.21811e-07	1.32686e-05	OAS1
ENSG00000123240	1.13369	7.38084	92.6779	1.25711e-07	1.33897e-05	OPTN
ENSG00000163803	1.4743	5.03814	92.5376	1.26906e-07	1.33897e-05	PLB1
ENSG00000163435	2.42784	3.62402	92.4858	1.2735e-07	1.33897e-05	ELF3
ENSG00000101384	1.09087	8.63602	91.8009	1.33398e-07	1.39168e-05	JAG1
ENSG00000008294	1.3175	9.0766	91.2741	1.38272e-07	1.40975e-05	SPAG9
ENSG00000115594	3.00808	5.75305	93.2654	1.42436e-07	1.44128e-05	IL1R1
ENSG00000146021	2.06553	4.08151	90.4209	1.46604e-07	1.47238e-05	KLHL3
ENSG00000095739	1.57958	4.91221	89.8906	1.5207e-07	1.51597e-05	BAMBI
ENSG00000111335	1.11495	7.48361	89.7279	1.53793e-07	1.52188e-05	OAS2
ENSG00000106070	1.59076	8.18991	88.5548	1.66901e-07	1.63953e-05	GRB10
ENSG00000131435	1.32058	4.84318	88.3438	1.69392e-07	1.65194e-05	PDLIM4
ENSG00000197329	2.15268	6.40682	87.0934	1.90686e-07	1.79999e-05	PELI1
ENSG00000136514	1.98794	3.36355	86.6304	1.9126e-07	1.79999e-05	RTP4
ENSG00000145819	1.92328	4.81366	85.712	2.04299e-07	1.86756e-05	ARHGAP26
ENSG00000179094	1.47978	5.17252	85.5591	2.06566e-07	1.86756e-05	PER1
ENSG00000122711	2.10085	3.94675	85.5001	2.0745e-07	1.86756e-05	SPINK4
ENSG00000146232	1.36064	6.32783	85.3081	2.10352e-07	1.86756e-05	NFKBIE
ENSG00000112773	1.69224	6.43749	85.0567	2.14223e-07	1.86756e-05	TENT5A
ENSG00000185215	2.4478	9.09426	86.8629	2.14795e-07	1.86756e-05	TNFAIP2
ENSG00000167772	2.24219	4.13831	85.0009	2.15093e-07	1.86756e-05	ANGPTL4
ENSG00000135604	1.92295	3.32156	84.8089	2.18118e-07	1.8697e-05	STX11
ENSG00000132510	1.82887	6.47831	84.6991	2.19868e-07	1.87278e-05	KDM6B
ENSG00000140199	1.50195	6.13793	84.5714	2.21926e-07	1.87842e-05	SLC12A6
ENSG00000166145	3.72173	4.49281	86.8646	2.25714e-07	1.89853e-05	SPINT1
ENSG00000128965	2.14433	5.52176	83.722	2.36184e-07	1.96207e-05	CHAC1
ENSG00000155090	2.23154	7.55072	84.7022	2.47657e-07	2.0323e-05	KLF10
ENSG00000157601	1.54843	4.90835	82.5469	2.57662e-07	2.10159e-05	MX1
ENSG00000149289	1.47293	7.64635	80.3708	3.03595e-07	2.367e-05	ZC3H12C
ENSG00000168394	1.9025	6.98666	80.0472	3.17024e-07	2.45202e-05	TAP1
ENSG00000108370	2.67698	2.13509	79.1199	3.34196e-07	2.55546e-05	RGS9
ENSG00000075651	1.49412	5.44976	79.0235	3.36698e-07	2.5562e-05	PLD1
ENSG00000026950	1.1579	6.73435	78.2616	3.57229e-07	2.67089e-05	BTN3A1
ENSG00000100219	1.18832	7.72196	78.0332	3.6366e-07	2.69284e-05	XBP1
ENSG00000163545	1.46816	4.63912	77.5248	3.78454e-07	2.78319e-05	NUAK2
ENSG00000080561	1.86444	4.78355	77.1847	3.88736e-07	2.84327e-05	MID2
ENSG00000169554	1.63433	5.18193	76.9386	3.96373e-07	2.88345e-05	ZEB2
ENSG00000059728	1.8312	6.69197	76.7661	4.01829e-07	2.90743e-05	MXD1
ENSG00000101311	1.31157	5.59359	76.3343	4.15862e-07	2.99287e-05	FERMT1
ENSG00000102265	2.20337	8.56675	77.5211	4.19445e-07	2.99414e-05	TIMP1
ENSG00000174307	1.10587	4.96646	75.8557	4.32078e-07	3.03448e-05	PHLDA3
ENSG00000139350	1.21248	7.30763	75.8314	4.32917e-07	3.03448e-05	NEDD1
ENSG00000100906	1.88328	8.21082	75.9364	4.37054e-07	3.0476e-05	NFKBIA
ENSG00000163347	2.97645	5.30703	77.6408	4.44252e-07	3.05711e-05	CLDN1
ENSG00000140105	1.5061	8.89669	75.4717	4.45609e-07	3.05711e-05	WARS1
ENSG00000117226	1.50149	6.41992	75.3589	4.49672e-07	3.05711e-05	GBP3
ENSG00000119508	2.03211	3.76333	75.3561	4.49775e-07	3.05711e-05	NR4A3
ENSG00000221869	1.77455	5.32747	75.0467	4.61149e-07	3.09218e-05	CEBPD
ENSG00000154451	3.34109	5.44514	79.1503	4.61829e-07	3.09218e-05	GBP5
ENSG00000158470	1.02505	8.44716	74.9537	4.64634e-07	3.09556e-05	B4GALT5
ENSG00000130513	2.28086	5.46014	74.8917	4.79822e-07	3.18101e-05	GDF15
ENSG00000104856	1.73121	6.01532	74.1543	4.95839e-07	3.2646e-05	RELB
ENSG00000182253	1.11744	6.46422	73.682	5.15398e-07	3.3671e-05	SYNM
ENSG00000109787	1.54037	7.47085	73.5538	5.2086e-07	3.38634e-05	KLF3
ENSG00000135373	1.20188	9.02406	73.309	5.31469e-07	3.4243e-05	EHF
ENSG00000153029	1.79221	4.42817	73.0374	5.43531e-07	3.48326e-05	MR1
ENSG00000131669	1.50716	5.54872	72.8329	5.52817e-07	3.50935e-05	NINJ1
ENSG00000187479	3.22447	2.10199	72.6979	5.59047e-07	3.53223e-05	C11orf96
ENSG00000146859	1.96121	2.82505	72.3651	5.74749e-07	3.55692e-05	TMEM140
ENSG00000196611	4.19989	9.2267	81.853	6.2711e-07	3.8362e-05	MMP1
ENSG00000186470	1.03067	6.40154	71.1971	6.3398e-07	3.85787e-05	BTN3A2
ENSG00000105327	1.94331	4.5883	70.4609	6.74888e-07	4.03673e-05	BBC3
ENSG00000113532	1.29172	5.27983	70.4042	6.7816e-07	4.03835e-05	ST8SIA4
ENSG00000107864	1.27027	4.33556	70.313	6.83461e-07	4.05199e-05	CPEB3
ENSG00000147689	2.6985	5.35361	71.7353	6.91505e-07	4.05977e-05	FAM83A
ENSG00000162772	2.3564	5.63937	71.4227	6.91821e-07	4.05977e-05	ATF3
ENSG00000127666	1.12678	5.0086	70.1371	6.93822e-07	4.05977e-05	TICAM1
ENSG00000130477	3.69882	4.42451	71.3862	7.20452e-07	4.17924e-05	UNC13A
ENSG00000188153	1.45419	5.04056	69.1922	7.52648e-07	4.32298e-05	COL4A5
ENSG00000122641	1.96259	5.26015	69.1725	7.53932e-07	4.32298e-05	INHBA
ENSG00000175482	1.65409	5.03514	68.6481	7.89086e-07	4.4248e-05	POLD4
ENSG00000021355	1.09659	7.68825	68.4901	8.00042e-07	4.42663e-05	SERPINB1
ENSG00000180616	1.58302	3.97169	68.4502	8.0284e-07	4.42663e-05	SSTR2
ENSG00000148180	1.11886	7.08932	68.3816	8.0767e-07	4.42663e-05	GSN
ENSG00000182393	2.39778	2.41738	67.9436	8.39301e-07	4.53134e-05	IFNL1
ENSG00000070404	1.21885	5.6435	67.8651	8.45124e-07	4.53134e-05	FSTL3
ENSG00000162366	5.87943	4.2513	73.532	8.75921e-07	4.67784e-05	PDZK1IP1
ENSG00000248098	1.15861	4.73928	67.1957	8.96641e-07	4.76956e-05	BCKDHA
ENSG00000165029	1.2643	7.81529	66.8059	9.28287e-07	4.89917e-05	ABCA1
ENSG00000144857	1.77235	3.76422	66.4865	9.55171e-07	5.00182e-05	BOC
ENSG00000164400	3.78905	6.20056	74.1755	9.88291e-07	5.1353e-05	CSF2
ENSG00000011422	1.47763	7.96101	65.9606	1.0014e-06	5.16753e-05	PLAUR
ENSG00000158467	1.65648	5.32423	65.5984	1.03471e-06	5.29474e-05	AHCYL2
ENSG00000198855	1.45816	5.71215	65.0452	1.08807e-06	5.45855e-05	FICD
ENSG00000166016	1.30492	6.31477	64.9965	1.09291e-06	5.45855e-05	ABTB2
ENSG00000169248	2.31422	6.31555	66.7782	1.14269e-06	5.61255e-05	CXCL11
ENSG00000137460	2.37404	3.16679	64.2936	1.16567e-06	5.68086e-05	FHDC1
ENSG00000143507	1.42693	6.26182	64.2479	1.17059e-06	5.68086e-05	DUSP10
ENSG00000205413	1.54348	8.36421	64.0632	1.19071e-06	5.72304e-05	SAMD9
ENSG00000171051	2.3372	3.28228	64.0127	1.19627e-06	5.72384e-05	FPR1
ENSG00000105223	1.34956	7.70687	63.962	1.20189e-06	5.72384e-05	PLD3
ENSG00000158292	1.51963	5.15234	63.7013	1.23128e-06	5.78182e-05	GPR153
ENSG00000145358	3.04216	1.86852	63.6904	1.23253e-06	5.78182e-05	DDIT4L
ENSG00000173039	1.04165	7.62355	63.597	1.24327e-06	5.80969e-05	RELA
ENSG00000146674	1.11775	6.94922	63.4719	1.25782e-06	5.83717e-05	IGFBP3
ENSG00000136244	3.77483	7.5093	72.9469	1.28556e-06	5.92501e-05	IL6
ENSG00000126368	1.60963	5.64272	63.0897	1.30349e-06	5.98717e-05	NR1D1
ENSG00000163739	4.35399	6.66121	74.2799	1.31844e-06	6.02491e-05	CXCL1
ENSG00000010818	1.35882	7.47273	62.8192	1.33696e-06	6.05296e-05	HIVEP2
ENSG00000115008	4.59942	4.3947	67.6803	1.34031e-06	6.05296e-05	IL1A
ENSG00000077150	2.00282	6.55313	63.5516	1.3881e-06	6.23168e-05	NFKB2
ENSG00000133639	1.33651	7.1237	62.4125	1.38914e-06	6.23168e-05	BTG1
ENSG00000117305	1.36502	4.39779	62.2981	1.40423e-06	6.27846e-05	HMGCL
ENSG00000099937	3.12157	3.19362	62.0321	1.44006e-06	6.39614e-05	SERPIND1
ENSG00000101460	1.85696	2.6766	61.7679	1.47668e-06	6.48044e-05	MAP1LC3A
ENSG00000087074	1.26373	8.54976	61.7564	1.4783e-06	6.48044e-05	PPP1R15A
ENSG00000181634	3.58223	7.36975	70.2696	1.50444e-06	6.56968e-05	TNFSF15
ENSG00000163840	1.00903	6.58262	61.5449	1.50842e-06	6.56968e-05	DTX3L
ENSG00000177283	1.5544	6.05609	61.2577	1.55044e-06	6.70928e-05	FZD8
ENSG00000072682	1.20525	6.67234	61.1197	1.5711e-06	6.73373e-05	P4HA2
ENSG00000048052	1.3073	7.34526	60.967	1.59434e-06	6.78664e-05	HDAC9
ENSG00000138642	1.39998	6.87706	60.9394	1.59858e-06	6.78664e-05	HERC6
ENSG00000049249	2.78351	3.7793	60.8904	1.60615e-06	6.79204e-05	TNFRSF9
ENSG00000196878	1.06033	9.9862	60.8659	1.60994e-06	6.79204e-05	LAMB3
ENSG00000172819	1.10931	5.78439	60.808	1.61895e-06	6.80193e-05	RARG
ENSG00000131203	3.53994	5.62719	66.4999	1.62745e-06	6.80193e-05	IDO1
ENSG00000113916	1.35308	6.00833	60.5253	1.66379e-06	6.91087e-05	BCL6
ENSG00000169583	1.47521	4.29681	60.194	1.71814e-06	7.11468e-05	CLIC3
ENSG00000152284	2.18138	2.94091	59.6711	1.80812e-06	7.42193e-05	TCF7L1
ENSG00000163659	1.50841	8.22996	59.4981	1.83904e-06	7.52275e-05	TIPARP
ENSG00000120656	1.96474	3.05872	59.3157	1.87232e-06	7.62836e-05	TAF12
ENSG00000174943	1.35249	4.59296	59.1004	1.91249e-06	7.71214e-05	KCTD13
ENSG00000130775	1.66405	4.2421	59.0202	1.92771e-06	7.74058e-05	THEMIS2
ENSG00000071054	1.51303	9.58676	58.9801	1.93536e-06	7.74058e-05	MAP4K4
ENSG00000030582	1.1678	9.47613	58.9647	1.93831e-06	7.74058e-05	GRN
ENSG00000163734	4.16136	3.89145	61.0951	1.97906e-06	7.84009e-05	CXCL3
ENSG00000179111	3.0485	1.18987	58.7327	1.98339e-06	7.84009e-05	HES7
ENSG00000028137	1.86426	4.93586	58.7149	1.98689e-06	7.84009e-05	TNFRSF1B
ENSG00000174705	1.46908	3.71211	58.6767	1.99443e-06	7.84009e-05	SH3PXD2B
ENSG00000111801	1.21092	5.78133	58.4722	2.03541e-06	7.93986e-05	BTN3A3
ENSG00000122877	2.7188	1.82307	58.1015	2.11217e-06	8.16826e-05	EGR2
ENSG00000174080	1.13904	5.7097	57.9593	2.14249e-06	8.26177e-05	CTSF
ENSG00000107201	1.37523	8.44145	57.9202	2.1509e-06	8.27053e-05	DDX58
ENSG00000121858	2.97318	6.23906	62.9426	2.17389e-06	8.31143e-05	TNFSF10
ENSG00000123610	5.03735	2.84871	58.5204	2.18619e-06	8.33476e-05	TNFAIP6
ENSG00000170581	1.19981	7.12279	57.1573	2.32306e-06	8.70857e-05	STAT2
ENSG00000125846	1.27919	4.21898	56.9716	2.3673e-06	8.83665e-05	ZNF133
ENSG00000155962	3.04219	2.82999	56.9481	2.37295e-06	8.83665e-05	CLIC2
ENSG00000166741	2.53968	2.50448	56.7337	2.42538e-06	8.94266e-05	NNMT
ENSG00000162241	2.08404	2.78409	56.2556	2.54713e-06	9.20109e-05	SLC25A45
ENSG00000084734	2.33364	3.79619	56.1684	2.57008e-06	9.24815e-05	GCKR
ENSG00000105835	1.80999	8.18786	56.743	2.60336e-06	9.34293e-05	NAMPT
ENSG00000006534	1.07551	5.47786	55.9608	2.62564e-06	9.39783e-05	ALDH3B1
ENSG00000011028	1.54166	5.8697	55.7279	2.68965e-06	9.60142e-05	MRC2
ENSG00000110492	1.60693	4.31778	55.4729	2.76176e-06	9.74109e-05	MDK
ENSG00000162645	1.83526	5.25938	55.4153	2.77837e-06	9.74578e-05	GBP2
ENSG00000010030	3.04032	1.26063	55.4069	2.78078e-06	9.74578e-05	ETV7
ENSG00000147168	3.81872	1.68238	55.0898	2.8743e-06	0.000100213	IL2RG
ENSG00000056972	1.42319	4.72775	55.0445	2.88795e-06	0.000100429	TRAF3IP2
ENSG00000157064	1.37846	6.63909	54.9157	2.92717e-06	0.000100647	NMNAT2
ENSG00000128335	1.25583	5.74061	54.9032	2.93101e-06	0.000100647	APOL2
ENSG00000115414	1.72296	9.44237	55.1035	2.93333e-06	0.000100647	FN1
ENSG00000167930	1.01537	6.00657	54.8893	2.93527e-06	0.000100647	FAM234A
ENSG00000188177	1.77567	3.03815	54.8769	2.93909e-06	0.000100647	ZC3H6
ENSG00000108582	1.29215	8.86829	54.8308	2.95333e-06	0.000100878	CPD
ENSG00000163874	2.45124	5.83222	56.9833	3.01336e-06	0.000102431	ZC3H12A
ENSG00000165757	2.21469	3.95572	54.5963	3.02704e-06	0.000102614	JCAD
ENSG00000057657	2.18854	3.5178	54.4296	3.08072e-06	0.000103392	PRDM1
ENSG00000176463	1.337	4.98991	54.2176	3.15056e-06	0.000105141	SLCO3A1
ENSG00000155629	2.63395	2.03672	54.2005	3.15627e-06	0.000105141	PIK3AP1
ENSG00000276358	1.05874	6.62222	54.1102	3.18664e-06	0.000105692	PLEKHM1
ENSG00000198133	1.43734	3.56718	54.0865	3.19465e-06	0.000105692	TMEM229B
ENSG00000196476	1.65934	4.50852	54.0583	3.20423e-06	0.000105692	C20orf96
ENSG00000153253	3.04917	2.67869	53.8469	3.27705e-06	0.000107391	SCN3A
ENSG00000177989	3.81696	2.22443	53.7377	3.31543e-06	0.000107774	ODF3B
ENSG00000115919	2.16594	7.62676	55.5948	3.43463e-06	0.000110055	KYNU
ENSG00000197608	1.49827	5.972	53.3807	3.44446e-06	0.000110108	ZNF841
ENSG00000134339	5.7383	3.86944	58.1848	3.51694e-06	0.000112159	SAA2
ENSG00000164463	1.12776	6.36491	53.0381	3.57367e-06	0.000113164	CREBRF
ENSG00000185101	8.0994	0.69324	62.3949	3.69266e-06	0.000116112	ANO9
ENSG00000239463	1.21288	5.1401	52.735	3.69266e-06	0.000116112	HLA-DMA
ENSG00000178104	1.1167	6.9746	52.4137	3.82372e-06	0.000118844	PDE4DIP
ENSG00000204941	3.59065	1.22867	52.1927	3.91695e-06	0.000120353	PSG5
ENSG00000165312	1.19752	6.87843	51.6556	4.15455e-06	0.000126332	OTUD1
ENSG00000109321	2.23132	6.26877	53.8711	4.16661e-06	0.000126332	AREG
ENSG00000131459	1.97699	5.67462	52.4005	4.16788e-06	0.000126332	GFPT2
ENSG00000216490	1.39305	5.84179	51.4389	4.25502e-06	0.000128153	IFI30
ENSG00000064886	4.94061	3.43104	53.6053	4.2825e-06	0.000128153	CHI3L2
ENSG00000275395	1.96003	3.4944	51.3728	4.28625e-06	0.000128153	FCGBP
ENSG00000135114	1.73251	7.23685	52.1351	4.31366e-06	0.000128153	OASL
ENSG00000115009	4.8934	2.77489	51.2898	4.5727e-06	0.000134161	CCL20
ENSG00000068971	1.04426	5.68355	50.7845	4.57571e-06	0.000134161	PPP2R5B
ENSG00000091490	2.03118	4.01355	50.6792	4.62985e-06	0.000135159	SEL1L3
ENSG00000138061	3.06213	8.60354	55.8497	4.67598e-06	0.000136211	CYP1B1
ENSG00000163082	3.87799	1.5921	50.3823	4.78648e-06	0.000138233	SGPP2
ENSG00000171236	3.51467	1.37307	50.3398	4.80938e-06	0.000138597	LRG1
ENSG00000204525	1.80209	3.94269	50.1446	4.91623e-06	0.000141072	HLA-C
ENSG00000169116	2.02815	4.86592	50.0428	5.06005e-06	0.000144582	PARM1
ENSG00000176454	1.17238	5.80901	49.7133	5.16199e-06	0.000146368	LPCAT4
ENSG00000005238	1.1674	6.49848	49.5235	5.27461e-06	0.00014913	FAM214B
ENSG00000112715	1.81898	8.81053	50.3084	5.33138e-06	0.000150419	VEGFA
ENSG00000185022	1.27812	6.85841	49.3097	5.40477e-06	0.000151701	MAFF
ENSG00000175155	1.94872	4.02148	49.3002	5.41064e-06	0.000151701	YPEL2
ENSG00000135124	1.47698	3.97228	49.2589	5.43627e-06	0.000151787	P2RX4
ENSG00000104368	1.2941	9.04118	49.0441	5.57165e-06	0.000153429	PLAT
ENSG00000135596	1.07399	4.74835	48.9127	5.65641e-06	0.000155039	MICAL1
ENSG00000173442	1.04771	7.52428	48.8381	5.70518e-06	0.000156057	EHBP1L1
ENSG00000177169	1.2959	6.43075	48.8199	5.71709e-06	0.000156066	ULK1
ENSG00000205189	1.10115	5.96209	48.6664	5.81918e-06	0.000157575	ZBTB10
ENSG00000198933	1.37119	3.71844	48.592	5.86944e-06	0.000158121	TBKBP1
ENSG00000164951	1.07225	8.18798	48.4151	5.99084e-06	0.000160288	PDP1
ENSG00000152377	2.41578	4.704	49.0541	6.05031e-06	0.000161238	SPOCK1
ENSG00000008517	3.28906	4.86133	51.4505	6.06452e-06	0.000161297	IL32
ENSG00000159128	1.18772	6.29547	48.1507	6.1777e-06	0.000163019	IFNGR2
ENSG00000130066	1.95777	7.05617	49.6545	6.30346e-06	0.000165365	SAT1
ENSG00000197632	3.43221	3.13486	47.8764	6.50411e-06	0.000169242	SERPINB2
ENSG00000175906	1.13374	4.66101	47.6905	6.519e-06	0.000169242	ARL4D
ENSG00000130787	1.01186	7.31985	47.5624	6.61781e-06	0.000170945	HIP1R
ENSG00000124813	1.34109	6.61876	47.3594	6.77789e-06	0.000174078	RUNX2
ENSG00000154188	1.95033	3.74856	47.0905	6.99678e-06	0.000178479	ANGPT1
ENSG00000169228	1.04951	4.60187	47.0838	7.0023e-06	0.000178479	RAB24
ENSG00000151014	1.75465	6.64959	47.7313	7.15302e-06	0.00018095	NOCT
ENSG00000166289	1.4929	4.19191	46.8728	7.17989e-06	0.000181289	PLEKHF1
ENSG00000206305	4.70434	1.92812	46.6099	7.40836e-06	0.000186011	HLA-DQA1
ENSG00000130707	2.71284	4.0867	46.7939	7.71195e-06	0.000192289	ASS1
ENSG00000183486	1.63979	3.57993	45.821	8.14543e-06	0.000200505	MX2
ENSG00000163993	3.20953	3.18002	45.9728	8.14953e-06	0.000200505	S100P
ENSG00000164938	1.18879	4.70425	45.778	8.18798e-06	0.000201084	TP53INP1
ENSG00000113369	2.01154	6.81789	47.4701	8.33514e-06	0.000204325	ARRDC3
ENSG00000148346	6.37221	5.85995	53.6823	8.50088e-06	0.000207255	LCN2
ENSG00000142173	2.58153	5.53912	47.9688	8.58102e-06	0.000208831	COL6A2
ENSG00000064687	1.73293	5.03726	45.3287	8.64761e-06	0.000209619	ABCA7
ENSG00000231286	2.19316	2.38431	44.848	9.17242e-06	0.000216946	HLA-DQB1
ENSG00000073756	4.05913	7.75246	52.6347	9.477e-06	0.000222098	PTGS2
ENSG00000213694	1.96942	3.67199	44.5727	9.48923e-06	0.000222098	S1PR3
ENSG00000150630	1.03769	7.08044	44.2702	9.85191e-06	0.000229389	VEGFC
ENSG00000185885	1.79099	5.17469	44.3879	9.8885e-06	0.000229447	IFITM1
ENSG00000166340	1.22921	7.17011	44.2049	9.93226e-06	0.000230066	TPP1
ENSG00000163346	1.34601	6.12981	44.0424	1.01355e-05	0.000233169	PBXIP1
ENSG00000133401	1.21849	4.52147	43.7142	1.05605e-05	0.00024253	PDZD2
ENSG00000183668	4.56204	1.95433	43.5101	1.08352e-05	0.000246317	PSG9
ENSG00000138769	2.1709	2.44862	43.4279	1.09479e-05	0.000247625	CDKL2
ENSG00000139192	2.30035	2.21476	43.3164	1.11032e-05	0.000249459	TAPBPL
ENSG00000168772	2.12917	5.14921	44.0748	1.11545e-05	0.000250196	CXXC4
ENSG00000163683	1.4801	6.24141	43.3383	1.12732e-05	0.000252438	SMIM14
ENSG00000164796	4.40133	0.391125	43.1519	1.1337e-05	0.000253318	CSMD3
ENSG00000156042	3.01918	0.752264	43.0771	1.1445e-05	0.000254589	CFAP70
ENSG00000003402	1.43112	7.95397	43.0945	1.16258e-05	0.000257829	CFLAR
ENSG00000129226	1.54199	7.82477	43.1503	1.20095e-05	0.000264092	CD68
ENSG00000147408	2.04432	3.99483	42.5751	1.22016e-05	0.000266574	CSGALNACT1
ENSG00000081041	3.97234	5.49694	48.5765	1.2264e-05	0.000267069	CXCL2
ENSG00000171450	2.16236	1.83614	42.3377	1.25793e-05	0.000272007	CDK5R2
ENSG00000105643	1.42344	6.07832	42.1332	1.29314e-05	0.000277607	ARRDC2
ENSG00000155660	1.34941	5.48177	42.0942	1.29806e-05	0.000278173	PDIA4
ENSG00000146374	3.61236	1.75119	42.032	1.30853e-05	0.000279445	RSPO3
ENSG00000120910	1.09488	4.69602	41.9632	1.32025e-05	0.00028025	PPP3CC
ENSG00000137965	1.33573	6.64538	41.9305	1.32585e-05	0.000280781	IFI44
ENSG00000147206	3.2997	0.959804	41.9126	1.32892e-05	0.000280781	NXF3
ENSG00000115226	1.44505	4.22089	41.9121	1.32901e-05	0.000280781	FNDC4
ENSG00000164442	1.15491	8.75411	41.8504	1.3397e-05	0.000282032	CITED2
ENSG00000205755	1.51784	4.62671	41.8417	1.34122e-05	0.000282032	CRLF2
ENSG00000126709	1.44997	5.05182	41.7966	1.34909e-05	0.000283246	IFI6
ENSG00000211455	1.17302	5.61162	41.6519	1.37473e-05	0.000285952	STK38L
ENSG00000214814	3.33105	1.73952	41.3631	1.42757e-05	0.00029287	FER1L6
ENSG00000101441	3.101	8.02906	46.9346	1.43509e-05	0.000293518	CST4
ENSG00000025708	2.06097	3.95386	41.3004	1.43936e-05	0.000293944	TYMP
ENSG00000130768	2.9258	1.79905	41.216	1.45539e-05	0.000295734	SMPDL3B
ENSG00000111912	1.15279	6.42618	41.1357	1.47082e-05	0.000296102	NCOA7
ENSG00000109610	1.56561	4.91521	40.9884	1.49963e-05	0.00030042	SOD3
ENSG00000167107	1.22817	5.04372	40.9749	1.50232e-05	0.00030042	ACSF2
ENSG00000124102	3.90761	4.15988	42.8097	1.51285e-05	0.000301629	PI3
ENSG00000135919	1.30665	5.72492	40.8499	1.52733e-05	0.000302724	SERPINE2
ENSG00000198380	1.00613	7.46695	40.8283	1.5317e-05	0.000302724	GFPT1
ENSG00000158714	6.68827	-0.275403	47.163	1.53184e-05	0.000302724	SLAMF8
ENSG00000165895	1.29247	6.35978	40.5736	1.5843e-05	0.000312174	ARHGAP42
ENSG00000028277	1.69029	6.12715	41.159	1.59862e-05	0.000314076	POU2F2
ENSG00000128590	1.58095	6.19983	40.5237	1.69056e-05	0.000327832	DNAJB9
ENSG00000115255	1.19909	3.36144	39.9362	1.72525e-05	0.000333119	REEP6
ENSG00000084764	1.80614	2.43728	39.778	1.7624e-05	0.000339806	MAPRE3
ENSG00000141682	1.4741	8.28645	40.0319	1.76538e-05	0.000339892	PMAIP1
ENSG00000124882	2.71605	4.3333	40.9506	1.77745e-05	0.000341727	EREG
ENSG00000146278	1.56423	7.15031	40.3148	1.78511e-05	0.000342223	PNRC1
ENSG00000125384	2.2577	1.796	39.5849	1.80901e-05	0.000345819	PTGER2
ENSG00000185352	2.42534	5.47032	41.5167	1.81571e-05	0.000345872	HS6ST3
ENSG00000092607	2.61644	1.62677	39.5054	1.82861e-05	0.0003471	TBX15
ENSG00000178033	2.24726	1.78823	39.4083	1.85287e-05	0.000351209	CALHM5
ENSG00000162511	1.30816	6.48968	39.3483	1.86803e-05	0.00035309	LAPTM5
ENSG00000137558	2.98981	0.752106	39.2084	1.90397e-05	0.000357366	PI15
ENSG00000179630	1.1968	4.6923	39.1984	1.90659e-05	0.000357366	LACC1
ENSG00000106546	1.29308	8.65013	39.0541	1.94452e-05	0.000363207	AHR
ENSG00000142089	1.21668	7.84815	38.9917	1.96122e-05	0.000365155	IFITM3
ENSG00000069020	1.08164	6.42112	38.7307	2.03278e-05	0.000372582	MAST4
ENSG00000104870	1.19628	5.03753	38.7262	2.03405e-05	0.000372582	FCGRT
ENSG00000268104	5.14064	2.26861	39.0889	2.03761e-05	0.000372582	SLC6A14
ENSG00000198832	1.77215	4.45163	38.5537	2.08299e-05	0.000379543	SELENOM
ENSG00000226260	1.51543	4.73309	38.5498	2.08413e-05	0.000379543	HLA-DRA
ENSG00000027075	1.71574	2.54018	38.4983	2.09902e-05	0.000380326	PRKCH
ENSG00000074964	1.93317	3.21726	38.3376	2.14624e-05	0.000385635	ARHGEF10L
ENSG00000137959	2.65924	2.93808	38.3028	2.15664e-05	0.000386987	IFI44L
ENSG00000148175	1.35139	4.32869	38.2851	2.16195e-05	0.00038731	STOM
ENSG00000086619	1.54467	4.35594	38.2209	2.1813e-05	0.00038882	ERO1B
ENSG00000004468	3.71239	0.789745	38.1994	2.18786e-05	0.00038882	CD38
ENSG00000112343	1.01438	7.21079	38.1451	2.20444e-05	0.00039036	TRIM38
ENSG00000186591	1.19149	7.45996	38.1133	2.21424e-05	0.000391405	UBE2H
ENSG00000182168	4.84678	0.843734	38.085	2.223e-05	0.000392098	UNC5C
ENSG00000135473	1.36573	4.46013	38.0505	2.2337e-05	0.000392411	PAN2
ENSG00000161638	1.23753	8.72398	38.0147	2.2449e-05	0.000392606	ITGA5
ENSG00000152409	1.04103	6.13169	38.0128	2.24547e-05	0.000392606	JMY
ENSG00000197249	3.52484	4.55129	40.8369	2.24988e-05	0.000392606	SERPINA1
ENSG00000163661	1.27579	6.67879	37.8395	2.30058e-05	0.000398299	PTX3
ENSG00000173801	1.39649	6.91099	38.0062	2.30841e-05	0.000398299	JUP
ENSG00000122420	2.18537	1.53869	37.8112	2.30972e-05	0.000398299	PTGFR
ENSG00000263238	1.65441	3.52031	37.7634	2.32525e-05	0.000399658	CTSO
ENSG00000059378	1.02366	6.06521	37.2635	2.49503e-05	0.000423431	PARP12
ENSG00000139112	1.46234	5.52188	36.794	2.67046e-05	0.000448118	GABARAPL1
ENSG00000271503	2.05477	5.19868	37.5857	2.67806e-05	0.000448833	CCL5
ENSG00000165030	1.18031	5.36698	36.7402	2.68812e-05	0.000448842	NFIL3
ENSG00000169851	1.39729	5.10252	36.7115	2.6992e-05	0.000449021	PCDH7
ENSG00000102804	1.37664	9.03085	36.6544	2.76404e-05	0.000457546	TSC22D1
ENSG00000133106	1.74339	2.95788	36.5267	2.77174e-05	0.000458257	EPSTI1
ENSG00000130303	1.05103	6.35445	36.5028	2.7813e-05	0.000459273	BST2
ENSG00000134107	1.85281	7.93161	37.8679	2.83544e-05	0.000465359	BHLHE40
ENSG00000175197	1.37894	5.40823	36.3024	2.86281e-05	0.000468707	DDIT3
ENSG00000159167	2.28386	6.73278	38.811	2.90391e-05	0.000474282	STC1
ENSG00000152779	3.69172	3.74454	38.1121	2.92507e-05	0.000476004	SLC16A12
ENSG00000206073	3.75839	1.7019	35.9762	3.00144e-05	0.000484915	SERPINB4
ENSG00000143878	1.43486	6.00819	36.0631	3.00955e-05	0.000485641	RHOB
ENSG00000129595	1.2987	4.52989	35.9253	3.02375e-05	0.000487349	EPB41L4A
ENSG00000169926	1.06768	6.60232	35.7682	3.09383e-05	0.000495086	KLF13
ENSG00000145911	3.45823	1.32349	35.6173	3.16284e-05	0.00050433	N4BP3
ENSG00000149115	1.06994	7.65932	35.5908	3.17514e-05	0.000505095	TNKS1BP1
ENSG00000110876	1.9223	3.53325	35.5123	3.21194e-05	0.00050735	SELPLG
ENSG00000147454	1.07901	7.21663	35.3149	3.30659e-05	0.000518649	SLC25A37
ENSG00000274180	1.62406	4.72491	35.2743	3.32647e-05	0.00052116	NATD1
ENSG00000184371	1.2953	9.7979	35.2115	3.35744e-05	0.000524363	CSF1
ENSG00000134827	4.42825	1.70887	35.1854	3.37043e-05	0.000524363	TCN1
ENSG00000120549	1.01549	6.57704	35.1778	3.37419e-05	0.000524363	KIAA1217
ENSG00000128298	4.47361	1.44916	35.1586	3.38378e-05	0.000525247	BAIAP2L2
ENSG00000153294	1.46663	2.95603	35.0982	3.41418e-05	0.000529356	ADGRF4
ENSG00000137103	1.5837	2.41938	35.0516	3.43785e-05	0.000531289	TMEM8B
ENSG00000112599	1.62176	2.7407	35.0503	3.4385e-05	0.000531289	GUCA1B
ENSG00000137752	1.37942	2.84966	34.9544	3.48777e-05	0.000537667	CASP1
ENSG00000100055	2.36983	3.34135	34.7913	3.57723e-05	0.00054694	CYTH4
ENSG00000120738	2.38334	6.79658	37.6062	3.58841e-05	0.000547537	EGR1
ENSG00000179862	1.61	1.90598	34.7428	3.59942e-05	0.000547975	CITED4
ENSG00000112561	1.73439	3.444	34.4394	3.76665e-05	0.000569811	TFEB
ENSG00000136383	2.85278	0.264966	34.3925	3.79328e-05	0.000572909	ALPK3
ENSG00000197013	1.51858	1.96095	34.3781	3.80151e-05	0.000572909	ZNF429
ENSG00000162426	2.39537	1.29939	34.1899	3.91084e-05	0.000586103	SLC45A1
ENSG00000101695	1.29386	3.02049	34.1403	3.94025e-05	0.000589199	RNF125
ENSG00000008086	1.4481	4.00005	34.0421	3.99921e-05	0.000594711	CDKL5
ENSG00000151117	2.59328	1.49516	34.0032	4.02286e-05	0.000597567	TMEM86A
ENSG00000119138	1.68401	5.66202	34.5139	4.03842e-05	0.000599218	KLF9
ENSG00000234487	4.26856	3.51608	35.6395	4.09862e-05	0.000604817	HLA-F
ENSG00000126759	1.71	3.06132	33.7946	4.1524e-05	0.000608747	CFP
ENSG00000099812	1.27458	4.96524	33.5353	4.32005e-05	0.000627854	MISP
ENSG00000174718	1.20073	6.18089	33.3588	4.43859e-05	0.000640197	RESF1
ENSG00000129988	6.2349	0.0127332	33.145	4.58725e-05	0.000657032	LBP
ENSG00000206478	1.27281	8.84933	33.2221	4.58917e-05	0.000657032	IER3
ENSG00000168056	1.38846	5.90928	33.2295	4.60748e-05	0.000658325	LTBP3
ENSG00000170373	3.21719	9.08826	37.6163	4.61918e-05	0.000658325	CST1
ENSG00000138347	1.74854	3.10116	32.9824	4.70404e-05	0.000666388	MYPN
ENSG00000113742	1.01589	7.03645	32.9653	4.71652e-05	0.000666388	CPEB4
ENSG00000105514	1.1883	5.32305	32.9553	4.72384e-05	0.000666388	RAB3D
ENSG00000169155	1.08979	6.23517	32.8843	4.77622e-05	0.000672152	ZBTB43
ENSG00000059804	1.01599	5.98582	32.8541	4.79866e-05	0.000672152	SLC2A3
ENSG00000123384	1.37474	8.16441	33.1355	4.82326e-05	0.000674055	LRP1
ENSG00000078804	1.13733	6.56147	32.8139	4.82875e-05	0.000674122	TP53INP2
ENSG00000167123	1.20694	7.22869	32.8931	4.83746e-05	0.000674197	CERCAM
ENSG00000177409	1.3123	7.00144	33.0208	4.84022e-05	0.000674197	SAMD9L
ENSG00000012822	1.27927	6.198	32.7243	4.96577e-05	0.000687545	CALCOCO1
ENSG00000173918	4.41135	2.72208	33.2796	5.02664e-05	0.000694544	C1QTNF1
ENSG00000119986	1.24067	5.39715	32.512	5.06163e-05	0.000695807	AVPI1
ENSG00000138829	3.02311	1.36668	32.344	5.19681e-05	0.000710602	FBN2
ENSG00000085465	2.15846	1.3147	32.2633	5.26316e-05	0.000717112	OVGP1
ENSG00000105639	2.89074	1.31285	32.1992	5.31659e-05	0.000721009	JAK3
ENSG00000157111	1.30395	4.87419	32.1264	5.37806e-05	0.000725998	TMEM171
ENSG00000163568	1.14277	3.76521	32.085	5.41335e-05	0.000727869	AIM2
ENSG00000177426	1.10307	7.03756	32.0844	5.41386e-05	0.000727869	TGIF1
ENSG00000136859	1.25498	6.39425	32.1445	5.43723e-05	0.000730281	ANGPTL2
ENSG00000168702	2.10675	3.22306	32.0388	5.45298e-05	0.000730939	LRP1B
ENSG00000116285	1.26958	9.80502	32.0335	5.50692e-05	0.000735239	ERRFI1
ENSG00000030419	1.1919	5.71827	31.7604	5.69938e-05	0.00075346	IKZF2
ENSG00000101255	1.10939	6.56739	31.7408	5.71719e-05	0.000754719	TRIB3
ENSG00000063180	1.89776	2.43103	31.696	5.75815e-05	0.00075819	CA11
ENSG00000243811	1.39732	3.44581	31.6334	5.816e-05	0.000762882	APOBEC3D
ENSG00000156711	1.09433	6.87007	31.545	5.89869e-05	0.00076923	MAPK13
ENSG00000144655	1.14109	5.16854	31.5131	5.9289e-05	0.000771674	CSRNP1
ENSG00000106537	1.54368	3.5915	31.436	6.00263e-05	0.00077901	TSPAN13
ENSG00000139626	3.49747	0.71057	31.3854	6.05153e-05	0.000783404	ITGB7
ENSG00000023445	2.48867	6.8377	34.2945	6.1932e-05	0.000797589	BIRC3
ENSG00000145649	2.94582	0.254713	31.2043	6.23044e-05	0.000800088	GZMA
ENSG00000062282	1.30288	4.30547	31.1995	6.23531e-05	0.000800088	DGAT2
ENSG00000115828	1.51142	2.84307	31.1925	6.24232e-05	0.000800088	QPCT
ENSG00000110013	1.13537	4.15273	31.1505	6.28477e-05	0.00080357	SIAE
ENSG00000184205	1.34446	5.10923	31.1479	6.28741e-05	0.00080357	TSPYL2
ENSG00000182378	2.52897	2.79996	31.0523	6.38532e-05	0.000812996	PLCXD1
ENSG00000213859	1.18163	4.30817	31.0035	6.43598e-05	0.000817898	KCTD11
ENSG00000112299	3.42984	4.27618	32.3859	6.56837e-05	0.0008308	VNN1
ENSG00000136167	1.8919	3.52834	30.859	6.58858e-05	0.000832574	LCP1
ENSG00000177685	1.56798	3.09464	30.7797	6.6742e-05	0.000841663	CRACR2B
ENSG00000136052	1.08935	6.07066	30.775	6.67927e-05	0.000841663	SLC41A2
ENSG00000164674	1.95241	1.19735	30.7346	6.72333e-05	0.000846423	SYTL3
ENSG00000103742	1.33773	6.04336	30.7647	6.81825e-05	0.000856769	IGDCC4
ENSG00000197776	2.06562	2.59176	30.6022	6.87029e-05	0.0008617	KLHDC1
ENSG00000173546	1.37323	6.42467	30.9726	6.88329e-05	0.000862526	CSPG4
ENSG00000108342	4.41778	4.9822	34.8232	6.90455e-05	0.000864385	CSF3
ENSG00000167861	1.63092	5.27613	30.8541	6.9733e-05	0.000870562	HID1
ENSG00000185561	1.19549	4.06186	30.4732	7.01691e-05	0.000874444	TLCD2
ENSG00000075420	1.1882	8.91184	30.3403	7.17836e-05	0.000890381	FNDC3B
ENSG00000131480	1.6316	3.16495	30.2216	7.31324e-05	0.000902052	AOC2
ENSG00000152689	1.9182	3.98474	30.2796	7.32607e-05	0.000902052	RASGRP3
ENSG00000152229	1.12127	3.77242	30.1577	7.39085e-05	0.00090731	PSTPIP2
ENSG00000101210	1.20566	3.96262	30.0111	7.57224e-05	0.000922248	EEF1A2
ENSG00000186417	3.69453	0.267735	29.8514	7.77576e-05	0.000941062	GLDN
ENSG00000276776	2.70654	2.4123	29.6071	8.0993e-05	0.000972349	TC2N
ENSG00000108551	2.09796	5.90026	31.2497	8.27421e-05	0.000990697	RASD1
ENSG00000128422	3.35741	5.04348	32.6927	8.34142e-05	0.000995203	KRT17
ENSG00000167578	1.00386	3.90344	29.3938	8.39421e-05	0.000998844	RAB4B
ENSG00000179222	1.32306	6.47855	29.6655	8.44088e-05	0.00100351	MAGED1
ENSG00000124613	1.08549	5.00711	29.3058	8.51959e-05	0.00101197	ZNF391
ENSG00000127585	2.00522	1.86694	29.2861	8.54784e-05	0.00101443	FBXL16
ENSG00000125845	2.38969	2.42223	29.2418	8.61208e-05	0.00102116	BMP2
ENSG00000054793	1.97416	3.25525	29.217	8.64812e-05	0.00102363	ATP9A
ENSG00000105825	1.9071	6.92125	30.8411	8.69035e-05	0.00102682	TFPI2
ENSG00000175745	1.01293	4.91611	29.0996	8.82152e-05	0.00104049	NR2F1
ENSG00000106541	1.56787	7.05229	29.8331	9.03212e-05	0.00105607	AGR2
ENSG00000132530	1.12294	3.76203	28.9325	9.07535e-05	0.00105837	XAF1
ENSG00000181045	1.36037	4.25304	28.9098	9.11034e-05	0.00106153	SLC26A11
ENSG00000142156	1.08365	7.03948	28.7366	9.3834e-05	0.00109052	COL6A1
ENSG00000019582	1.25411	9.22081	28.5756	9.76557e-05	0.00112137	CD74
ENSG00000078114	2.29753	2.51667	28.4772	9.80994e-05	0.00112359	NEBL
ENSG00000073282	1.27902	2.19197	28.3349	0.000100534	0.00114716	TP63
ENSG00000176907	7.90024	-0.375307	31.7574	0.000100583	0.00114716	TCIM
ENSG00000196126	2.32047	0.115587	28.3123	0.000100927	0.00115011	HLA-DRB1
ENSG00000026103	1.43877	3.21191	28.2748	0.000101582	0.00115269	FAS
ENSG00000116701	1.67731	7.09736	29.4342	0.00010195	0.00115492	NCF2
ENSG00000161298	1.67881	3.05185	28.2275	0.000102416	0.00115728	ZNF382
ENSG00000186792	1.11331	3.097	28.2137	0.000102661	0.00115843	HYAL3
ENSG00000135047	1.61666	5.59178	28.7623	0.000102691	0.00115843	CTSL
ENSG00000227746	1.63857	3.80485	28.2024	0.000102862	0.00115899	C4A
ENSG00000165507	1.61288	3.75438	28.1034	0.000104642	0.0011704	DEPP1
ENSG00000105855	1.15954	4.74316	28.0998	0.000104708	0.0011704	ITGB8
ENSG00000136867	1.128	5.83231	28.0301	0.000105983	0.00117877	SLC31A2
ENSG00000083444	1.04761	7.71991	27.939	0.000107676	0.00119071	PLOD1
ENSG00000181444	1.71153	3.53819	27.9289	0.000107865	0.00119183	ZNF467
ENSG00000175928	1.92306	2.14386	27.8717	0.000108947	0.00120083	LRRN1
ENSG00000120162	1.62004	2.52592	27.6681	0.000112896	0.00123525	MOB3B
ENSG00000165591	4.43647	-0.512227	27.6588	0.000113081	0.00123626	FAAH2
ENSG00000160360	1.08595	5.31428	27.5591	0.000115079	0.00125029	GPSM1
ENSG00000166963	2.59366	0.828533	27.496	0.000116365	0.00125887	MAP1A
ENSG00000158106	1.151	3.69077	27.4734	0.000116827	0.00125983	RHPN1
ENSG00000175505	1.04264	5.08298	27.2524	0.000121481	0.00130166	CLCF1
ENSG00000147027	5.10732	0.22474	27.1652	0.000123374	0.00131463	TMEM47
ENSG00000156273	1.09489	7.92069	27.1833	0.00012393	0.00131741	BACH1
ENSG00000150510	1.29369	2.51264	27.0887	0.000125064	0.00132529	FAM124A
ENSG00000135625	2.23098	0.639962	26.93	0.000128655	0.0013526	EGR4
ENSG00000080031	1.83063	3.72044	26.9216	0.000128848	0.0013526	PTPRH
ENSG00000187957	1.41643	2.93086	26.9025	0.000129289	0.0013536	DNER
ENSG00000108387	2.69591	1.26819	26.883	0.000129739	0.00135666	SEPTIN4
ENSG00000276780	3.1367	0.270709	26.8665	0.000130122	0.001358	NLRP10
ENSG00000198502	1.59609	2.96612	26.8517	0.000130467	0.001358	HLA-DRB5
ENSG00000171812	2.60259	-0.0998673	26.8515	0.000130472	0.001358	COL8A2
ENSG00000163637	1.16197	5.65917	26.7502	0.000132864	0.00137796	PRICKLE2
ENSG00000021300	1.30199	2.67948	26.524	0.000138385	0.00141389	PLEKHB1
ENSG00000160712	2.43655	0.137462	26.5132	0.000138654	0.00141471	IL6R
ENSG00000143882	4.11694	0.191842	26.4805	0.000139476	0.00142094	ATP6V1C2
ENSG00000187775	6.02212	-0.102735	29.4714	0.000140776	0.00143094	DNAH17
ENSG00000105767	1.73552	2.01859	26.3375	0.000143133	0.00144942	CADM4
ENSG00000130584	2.30279	2.19485	26.2966	0.000144201	0.00145807	ZBTB46
ENSG00000101213	1.1015	5.03347	26.2527	0.000145355	0.00146372	PTK6
ENSG00000185033	1.14448	6.47511	26.2976	0.000145827	0.00146573	SEMA4B
ENSG00000163995	1.73858	1.67776	26.2306	0.000145941	0.00146573	ABLIM2
ENSG00000114315	1.28483	4.19028	26.1394	0.000148385	0.00148474	HES1
ENSG00000132026	3.17101	1.67019	26.1163	0.000149011	0.0014883	RTBDN
ENSG00000118263	1.6213	4.49578	26.1903	0.000149074	0.0014883	KLF7
ENSG00000142178	1.22292	3.40277	26.0815	0.000149961	0.00149494	SIK1
ENSG00000158315	2.06843	1.3357	26.0248	0.000151522	0.00150716	RHBDL2
ENSG00000089847	3.34928	0.565842	25.996	0.000152323	0.00151289	ANKRD24
ENSG00000119227	2.46792	1.28368	25.9781	0.000152822	0.00151672	PIGZ
ENSG00000135750	1.34774	4.69196	25.9414	0.000153854	0.00152471	KCNK1
ENSG00000165272	1.27913	4.06318	25.857	0.000156254	0.00154425	AQP3
ENSG00000120129	1.6861	6.6225	26.8746	0.000159016	0.00156322	DUSP1
ENSG00000166394	1.73233	3.39023	25.6597	0.000162034	0.00158824	CYB5R2
ENSG00000184979	1.20555	2.80935	25.6366	0.000162727	0.00158925	USP18
ENSG00000125730	2.21282	5.87571	27.0219	0.000164883	0.00160309	C3
ENSG00000132563	1.12231	3.74593	25.5118	0.000166528	0.00161233	REEP2
ENSG00000167103	1.72225	2.41399	25.4378	0.000168827	0.00162756	PIP5KL1
ENSG00000107968	1.2206	3.63336	25.3141	0.000172757	0.00165951	MAP3K8
ENSG00000259803	4.30171	1.02237	25.2768	0.000173965	0.00166635	SLC22A31
ENSG00000206505	1.66192	1.85115	25.2437	0.000175039	0.00167188	HLA-A
ENSG00000113083	1.2792	6.4507	25.4216	0.000178981	0.00169988	LOX
ENSG00000116183	2.33809	3.40442	25.1736	0.000179292	0.00170163	PAPPA2
ENSG00000128645	1.29333	3.02619	25.0794	0.000180504	0.00171007	HOXD1
ENSG00000130158	1.08988	5.96228	25.0702	0.000180816	0.00171007	DOCK6
ENSG00000167554	2.32598	1.15605	24.8935	0.000186919	0.00175448	ZNF610
ENSG00000089820	4.43853	0.639692	24.8901	0.00018704	0.00175448	ARHGAP4
ENSG00000116584	1.00614	8.50393	24.8845	0.000187239	0.00175448	ARHGEF2
ENSG00000176170	1.45129	3.65258	24.7843	0.000190812	0.00177621	SPHK1
ENSG00000105289	2.39539	0.782849	24.7549	0.000191875	0.00178087	TJP3
ENSG00000116717	1.08733	5.70366	24.7115	0.000193457	0.00179061	GADD45A
ENSG00000156510	2.59626	3.09548	24.6181	0.000203772	0.00187192	HKDC1
ENSG00000259207	1.27436	3.9053	24.4303	0.000204076	0.00187257	ITGB3
ENSG00000116833	2.72224	0.436245	24.4137	0.000204722	0.00187425	NR5A2
ENSG00000007255	2.36727	0.740002	24.3988	0.000205304	0.00187575	TRAPPC6A
ENSG00000166920	3.11307	5.7211	27.0334	0.000214365	0.00194271	C15orf48
ENSG00000160190	2.24201	2.85191	24.0803	0.000218232	0.00196848	SLC37A1
ENSG00000169429	3.50135	8.90411	27.5426	0.000220499	0.00198131	CXCL8
ENSG00000064989	4.86149	-0.521496	24.0082	0.000221289	0.0019866	CALCRL
ENSG00000158125	1.51746	2.19729	24.0051	0.000221422	0.0019866	XDH
ENSG00000141449	1.28745	4.57615	23.9192	0.000225126	0.00200911	GREB1L
ENSG00000205809	2.14094	1.5555	23.8178	0.000229593	0.00203548	KLRC2
ENSG00000174206	1.03852	3.18173	23.7846	0.000231073	0.00204591	KICS2
ENSG00000062524	1.58103	2.23549	23.7559	0.000232365	0.00205464	LTK
ENSG00000132837	4.74092	-0.366198	23.7383	0.000233162	0.00206034	DMGDH
ENSG00000100031	1.76976	4.92279	24.2224	0.000235274	0.00206949	GGT1
ENSG00000117707	2.05324	2.7902	23.6852	0.000235584	0.00207086	PROX1
ENSG00000069399	1.35813	5.76891	23.9371	0.000237508	0.00208236	BCL3
ENSG00000181513	1.02954	3.37678	23.597	0.000239668	0.00209854	ACBD4
ENSG00000226372	2.18343	0.856662	23.3593	0.000251086	0.00217867	DCAF8L1
ENSG00000147697	3.60524	0.747268	23.3225	0.000252909	0.00218744	GSDMC
ENSG00000235336	3.35283	0.115313	23.235	0.000257306	0.0022155	SLC44A4
ENSG00000170873	2.02879	2.80075	23.1906	0.00025957	0.00223071	MTSS1
ENSG00000133805	1.66441	5.25908	23.6049	0.00026414	0.00225643	AMPD3
ENSG00000144229	2.24061	1.0694	23.1004	0.000264239	0.00225643	THSD7B
ENSG00000262406	6.02403	-0.376091	25.5	0.000264905	0.00226068	MMP12
ENSG00000136367	1.25411	4.34613	23.0322	0.000267831	0.00227843	ZFHX2
ENSG00000150275	6.63008	-0.72182	29.2549	0.000270214	0.0022958	PCDH15
ENSG00000078081	2.54268	0.436937	22.8888	0.00027557	0.00232662	LAMP3
ENSG00000155269	4.29886	-0.137538	22.8575	0.000277292	0.00233353	GPR78
ENSG00000123119	5.68014	-0.717843	25.194	0.000278916	0.00234019	NECAB1
ENSG00000124107	3.19045	2.68668	22.9669	0.000279905	0.00234555	SLPI
ENSG00000166046	1.40042	5.93658	23.2285	0.000281202	0.00235203	TCP11L2
ENSG00000160223	1.43193	4.39399	22.7101	0.000285577	0.00237534	ICOSLG
ENSG00000101230	1.56457	1.83484	22.6897	0.000286748	0.00238066	ISM1
ENSG00000151651	1.24009	8.68443	22.9394	0.000287436	0.00238344	ADAM8
ENSG00000180535	3.2328	1.09627	22.5651	0.000294003	0.00241704	BHLHA15
ENSG00000172638	2.68305	1.73909	22.5311	0.00029602	0.00243065	EFEMP2
ENSG00000104140	2.69296	1.11817	22.4705	0.000299647	0.00245295	RHOV
ENSG00000185499	2.52077	4.81372	23.7974	0.000301573	0.00246422	MUC1
ENSG00000170542	1.14953	5.88718	22.4845	0.000304222	0.00247834	SERPINB9
ENSG00000153094	1.12077	4.6446	22.3494	0.000307065	0.00249395	BCL2L11
ENSG00000173991	2.84068	-0.164784	22.3024	0.000309997	0.00251171	TCAP
ENSG00000164331	1.56815	3.37023	22.1746	0.000318139	0.0025661	ANKRA2
ENSG00000161921	2.15953	3.47988	22.2217	0.000322566	0.00258992	CXCL16
ENSG00000170044	2.11917	0.870353	22.0356	0.000327267	0.00261507	ZPLD1
ENSG00000183709	3.24166	-0.284347	21.907	0.000335988	0.00266769	IFNL2
ENSG00000070731	1.76145	1.53253	21.8341	0.000341047	0.00269672	ST6GALNAC2
ENSG00000170775	1.53542	1.92687	21.7545	0.00034667	0.00273315	GPR37
ENSG00000149927	2.09834	1.79247	21.7249	0.000348788	0.00274824	DOC2A
ENSG00000071242	1.27085	4.348	21.6676	0.000352929	0.00277599	RPS6KA2
ENSG00000062038	2.38574	1.3783	21.5278	0.000363269	0.002849	CDH3
ENSG00000181617	3.66501	0.851043	21.4904	0.000366096	0.00286949	FDCSP
ENSG00000168961	1.6561	2.01391	21.4317	0.000370582	0.00289666	LGALS9
ENSG00000167895	1.39804	2.77071	21.431	0.000370638	0.00289666	TMC8
ENSG00000204936	1.65342	1.55075	21.3704	0.000375339	0.0029283	CD177
ENSG00000128016	1.84383	5.88143	22.4409	0.000378898	0.00294922	ZFP36
ENSG00000116711	1.07281	3.24316	21.2686	0.000383385	0.00297726	PLA2G4A
ENSG00000170442	1.70158	1.88417	21.1568	0.000392445	0.00303013	KRT86
ENSG00000168811	1.72902	1.81735	21.0902	0.000397962	0.0030657	IL12A
ENSG00000102057	1.8814	1.31474	21.0353	0.000402577	0.00309063	KCND1
ENSG00000169067	3.09853	1.16867	21.0033	0.000405297	0.00310039	ACTBL2
ENSG00000093134	4.24738	0.728983	20.9669	0.000408413	0.00311589	VNN3P
ENSG00000090238	1.20209	4.13771	20.9635	0.000408702	0.00311603	YPEL3
ENSG00000049089	1.19243	3.55659	20.7533	0.000427264	0.00320609	COL9A2
ENSG00000122574	2.87633	0.73798	20.61	0.00044046	0.00327679	WIPF3
ENSG00000134326	2.89939	2.06822	20.5445	0.00044665	0.00330821	CMPK2
ENSG00000047365	1.14962	5.7368	20.6207	0.000449749	0.00331931	ARAP2
ENSG00000155657	6.88393	2.8163	22.3377	0.000450525	0.00332228	TTN
ENSG00000167191	1.5073	5.91611	21.1003	0.000452104	0.00333027	GPRC5B
ENSG00000091262	7.34847	-0.0558503	22.3421	0.000461146	0.00338207	ABCC6
ENSG00000153234	1.67717	4.68672	20.7422	0.000465922	0.00341338	NR4A2
ENSG00000013392	1.19314	3.58183	20.2859	0.000472081	0.00345092	RWDD2A
ENSG00000100979	1.38393	2.88716	20.2809	0.000472585	0.00345092	PLTP
ENSG00000006210	3.91499	3.71489	21.7105	0.000499	0.00359279	CX3CL1
ENSG00000171631	2.97845	0.49297	20.02	0.000499969	0.00359625	P2RY6
ENSG00000131471	2.16207	2.0017	19.9688	0.000505555	0.00362867	AOC3
ENSG00000187550	6.94283	-1.18179	24.7463	0.000512986	0.00366637	SBK2
ENSG00000134317	2.39436	1.11086	19.8385	0.000520081	0.00369734	GRHL1
ENSG00000070190	3.90857	1.0273	19.8298	0.000521077	0.00369734	DAPP1
ENSG00000163393	1.04032	4.54762	19.8068	0.000523698	0.00371139	SLC22A15
ENSG00000205517	2.15503	2.3597	19.6758	0.00053891	0.00376675	RGL3
ENSG00000162892	3.45076	4.7086	21.6484	0.000541936	0.003777	IL24
ENSG00000161682	1.09673	2.55709	19.6383	0.000543355	0.00378296	FAM171A2
ENSG00000176046	2.2176	3.64747	19.9684	0.000550339	0.00381974	NUPR1
ENSG00000205795	1.53055	0.983481	19.5699	0.000551578	0.00382439	CYS1
ENSG00000133321	1.16116	5.88376	19.7112	0.000557455	0.00385688	PLAAT4
ENSG00000042781	4.17831	0.159654	19.5163	0.000558124	0.00385688	USH2A
ENSG00000111907	1.64511	2.05113	19.5151	0.00055827	0.00385688	TPD52L1
ENSG00000182326	3.16656	2.74424	19.866	0.000561415	0.00387216	C1S
ENSG00000203727	1.14049	3.17833	19.4681	0.000564084	0.00388087	SAMD5
ENSG00000234465	2.26705	2.21837	19.4411	0.000567449	0.00389972	PINLYP
ENSG00000169946	1.40349	3.35814	19.3406	0.000580196	0.00397166	ZFPM2
ENSG00000127561	2.38256	0.625065	19.2826	0.000587699	0.00400671	SYNGR3
ENSG00000165698	1.49801	1.52926	19.1835	0.000600793	0.00407739	SPACA9
ENSG00000066405	7.09256	0.357478	20.8781	0.000607289	0.00410905	CLDN18
ENSG00000126561	1.11956	4.90769	19.0434	0.000619857	0.00417729	STAT5A
ENSG00000196220	3.53981	0.741339	19.032	0.000621435	0.00418373	SRGAP3
ENSG00000115267	1.68206	2.5727	19.0017	0.000625662	0.00420575	IFIH1
ENSG00000156966	1.02145	4.69125	18.8762	0.000643523	0.00429164	B3GNT7
ENSG00000182700	1.01436	4.36702	18.8191	0.000651844	0.00433211	IGIP
ENSG00000168016	2.05612	6.47322	20.3329	0.000653802	0.00434083	TRANK1
ENSG00000104081	1.90355	3.82405	19.056	0.000656173	0.00435013	BMF
ENSG00000014914	1.06874	4.59173	18.7853	0.000656817	0.00435226	MTMR11
ENSG00000004799	1.68652	3.01996	18.7799	0.000657617	0.00435327	PDK4
ENSG00000137745	3.20702	0.203673	18.7723	0.000658747	0.00435861	MMP13
ENSG00000274512	1.40872	5.65827	19.1499	0.000664712	0.00438945	TBC1D3L
ENSG00000173846	1.10327	4.73851	18.6966	0.000670101	0.00440989	PLK3
ENSG00000171992	1.0414	5.80706	18.6799	0.000678027	0.00445116	SYNPO
ENSG00000221955	2.09507	2.79226	18.6736	0.000678986	0.00445529	SLC12A8
ENSG00000069535	1.87649	1.10534	18.6116	0.000683114	0.00447583	MAOB
ENSG00000138316	3.86374	0.299795	18.544	0.000693685	0.00453405	ADAMTS14
ENSG00000123689	1.3291	7.01956	19.0937	0.000697858	0.00455508	G0S2
ENSG00000147614	1.08321	3.17494	18.4789	0.000704024	0.00458826	ATP6V0D2
ENSG00000186765	1.51476	0.894695	18.4034	0.00071624	0.0046521	FSCN2
ENSG00000145040	1.61358	2.02671	18.3737	0.000721122	0.00467479	UCN2
ENSG00000162738	2.68552	0.73144	18.356	0.000724046	0.00468472	VANGL2
ENSG00000183765	1.35177	3.73117	18.3473	0.000725484	0.00469146	CHEK2
ENSG00000108622	1.95028	2.69825	18.3277	0.000728738	0.00470151	ICAM2
ENSG00000117013	2.59311	3.16747	18.6982	0.000729556	0.00470454	KCNQ4
ENSG00000114757	4.45354	0.196911	18.2818	0.000736445	0.00473988	PEX5L
ENSG00000114853	2.68545	2.72085	18.4435	0.000741103	0.00475848	ZBTB47
ENSG00000153714	1.10893	3.64229	18.2106	0.000748562	0.0047995	LURAP1L
ENSG00000123095	1.02835	3.49573	18.0898	0.000769663	0.00489283	BHLHE41
ENSG00000121310	1.52528	1.76038	18.0864	0.000770268	0.00489436	ECHDC2
ENSG00000164188	2.8535	0.466481	18.0639	0.000774275	0.00491277	RANBP3L
ENSG00000103089	2.62227	1.85993	17.9777	0.000789859	0.00499057	FA2H
ENSG00000185634	1.42228	1.8461	17.942	0.000796408	0.00501547	SHC4
ENSG00000099864	1.38384	3.21798	17.9102	0.000802306	0.00504317	PALM
ENSG00000184454	2.46498	-0.0423162	17.9067	0.000802958	0.00504492	NCMAP
ENSG00000107796	1.35068	1.69439	17.8826	0.000807451	0.00506605	ACTA2
ENSG00000198626	1.8716	2.7139	17.7041	0.000841722	0.00523224	RYR2
ENSG00000166278	4.95525	3.1139	19.2112	0.000842103	0.00523224	C2
ENSG00000170927	1.56882	2.244	17.6489	0.000852653	0.00528802	PKHD1
ENSG00000109756	1.54862	4.72256	17.9115	0.000857087	0.00530574	RAPGEF2
ENSG00000070729	3.57939	-0.0739268	17.6131	0.000859836	0.00531786	CNGB1
ENSG00000167874	2.16798	0.412565	17.5138	0.000880105	0.00542826	TMEM88
ENSG00000128482	2.19386	0.720335	17.5028	0.00088239	0.00543974	RNF112
ENSG00000154917	2.8657	0.542433	17.4858	0.000885922	0.00544915	RAB6B
ENSG00000174672	2.52869	1.25903	17.4125	0.000901352	0.00551382	BRSK2
ENSG00000179869	1.76613	1.77706	17.3943	0.00090522	0.00553194	ABCA13
ENSG00000283056	1.10019	3.73727	17.3732	0.000909746	0.00555254	ZG16B
ENSG00000064205	2.09933	-0.0411691	17.3636	0.000911821	0.00556269	CCN5
ENSG00000162817	1.34252	2.28781	17.3534	0.000914017	0.00556347	C1orf115
ENSG00000221866	1.30713	3.29749	17.3223	0.00092075	0.00559686	PLXNA4
ENSG00000039068	2.25766	0.959495	17.2449	0.0009378	0.00567998	CDH1
ENSG00000239282	1.26612	2.84331	17.1904	0.000950012	0.00573275	CASTOR1
ENSG00000182389	1.44236	2.89969	17.1404	0.000961377	0.00578632	CACNB4
ENSG00000105464	1.73474	0.86869	17.1142	0.000967386	0.00581469	GRIN2D
ENSG00000165046	1.32892	3.56905	17.0891	0.000973212	0.00584187	LETM2
ENSG00000090376	1.17558	4.10074	17.0717	0.00097726	0.00586095	IRAK3
ENSG00000240891	1.07996	4.10466	17.0386	0.000985002	0.00588378	PLCXD2
ENSG00000007516	1.65412	2.56448	17.0321	0.000986538	0.00588834	BAIAP3
ENSG00000105499	2.31357	2.48977	16.9786	0.00100194	0.00595513	PLA2G4C
ENSG00000140297	2.73011	0.410432	16.9556	0.00100477	0.00596742	GCNT3
ENSG00000123405	1.83802	0.456276	16.9422	0.00100798	0.00598122	NFE2
ENSG00000140279	3.3541	-0.230088	16.9299	0.00101098	0.00599372	DUOX2
ENSG00000168143	1.78205	0.752984	16.9109	0.00101559	0.00601578	FAM83B
ENSG00000104312	1.20459	3.57341	16.8766	0.00102398	0.00605745	RIPK2
ENSG00000243137	1.95654	1.33364	16.8324	0.00103493	0.00609813	PSG4
ENSG00000172830	1.02011	3.92291	16.8017	0.0010426	0.0061246	SSH3
ENSG00000105519	1.85459	1.74292	16.7866	0.00104639	0.00614144	CAPS
ENSG00000152208	6.73641	-0.537179	18.1411	0.00105362	0.00617311	GRID2
ENSG00000104490	2.38181	0.763964	16.716	0.00106438	0.00622263	NCALD
ENSG00000237763	4.13513	1.39177	16.7655	0.00107473	0.0062749	AMY1A
ENSG00000220201	1.93513	1.41116	16.5914	0.00109696	0.00637432	ZGLP1
ENSG00000184060	2.94906	1.25307	16.5389	0.00111105	0.00644157	ADAP2
ENSG00000139899	2.13214	2.3376	16.5337	0.00111245	0.00644402	CBLN3
ENSG00000152154	2.67466	1.36487	16.455	0.00113397	0.00654698	TMEM178A
ENSG00000114423	1.21454	4.20039	16.4267	0.00114184	0.00658675	CBLB
ENSG00000248771	1.472	1.86157	16.4145	0.00114524	0.00660072	SMIM31
ENSG00000102524	3.47325	0.867218	16.3651	0.00115914	0.00664382	TNFSF13B
ENSG00000276130	1.4037	3.48833	16.243	0.00119437	0.00679225	SLC22A18
ENSG00000104267	1.79938	0.824816	16.2427	0.00119445	0.00679225	CA2
ENSG00000069431	1.03194	5.42982	16.2246	0.00120795	0.00684779	ABCC9
ENSG00000170075	2.54969	0.348416	16.1927	0.00120923	0.00685212	GPR37L1
ENSG00000163694	1.36109	4.54246	16.2723	0.00121922	0.00689715	RBM47
ENSG00000170345	1.47923	3.25942	16.088	0.00124085	0.00700183	FOS
ENSG00000167705	1.40056	2.83298	16.0246	0.00126044	0.00708356	RILP
ENSG00000120885	1.73773	3.97299	16.1528	0.00129548	0.00721333	CLU
ENSG00000273820	1.00968	2.33977	15.8965	0.00130116	0.00723892	USP27X
ENSG00000158769	1.05716	5.46195	15.8736	0.00132994	0.00737165	F11R
ENSG00000166250	1.0932	5.82126	15.9101	0.00134306	0.00742296	CLMP
ENSG00000166396	3.09851	4.61054	16.9775	0.00135301	0.00745957	SERPINB7
ENSG00000196646	1.17294	3.89353	15.7352	0.00135457	0.00746509	ZNF136
ENSG00000158270	1.23388	1.79554	15.6903	0.00136988	0.00753406	COLEC12
ENSG00000186212	3.85808	-0.380807	15.6879	0.00137069	0.00753544	SOWAHB
ENSG00000185761	1.14532	4.34654	15.6381	0.00138791	0.00760836	ADAMTSL5
ENSG00000100299	1.08097	3.55683	15.589	0.00140516	0.00767548	ARSA
ENSG00000165606	2.69837	-0.278347	15.5642	0.00141395	0.00771028	DRGX
ENSG00000111859	1.3242	4.31701	15.5958	0.00142544	0.00775721	NEDD9
ENSG00000197635	8.39154	0.843484	17.1329	0.00144559	0.00784148	DPP4
ENSG00000151320	1.02785	3.99103	15.439	0.00145932	0.00789371	AKAP6
ENSG00000197506	3.30298	0.500596	15.3696	0.00148519	0.00799189	SLC28A3
ENSG00000057149	3.53037	0.424766	15.1765	0.00155996	0.00831441	SERPINB3
ENSG00000223547	1.21825	4.44079	15.1995	0.00156066	0.00831485	ZNF844
ENSG00000117266	2.73722	0.581393	15.1667	0.00156389	0.0083255	CDK18
ENSG00000219626	1.30206	2.79506	15.1549	0.00156859	0.00833437	FAM228B
ENSG00000176845	1.48365	1.61447	15.1469	0.0015718	0.00834117	METRNL
ENSG00000119636	1.30135	2.18212	14.9995	0.00163232	0.00860933	BBOF1
ENSG00000003987	2.62282	0.717485	14.9814	0.00163993	0.00864106	MTMR7
ENSG00000155465	2.65359	1.15102	14.9625	0.00164794	0.00867342	SLC7A7
ENSG00000119922	1.83988	7.2502	16.0405	0.00165787	0.00871209	IFIT2
ENSG00000155761	2.59953	-0.0881219	14.8762	0.001685	0.00882365	SPAG17
ENSG00000154589	1.30898	1.97159	14.8566	0.00169357	0.00885168	LY96
ENSG00000164855	1.86691	2.02606	14.8497	0.00169658	0.00886075	TMEM184A
ENSG00000188199	5.51967	-0.674977	15.9683	0.0016967	0.00886075	NUTM2B
ENSG00000248713	2.02443	0.647092	14.81	0.00171409	0.00893078	C4orf54
ENSG00000172794	1.47146	2.64758	14.7372	0.00174673	0.0090645	RAB37
ENSG00000173762	2.19208	0.00978494	14.5429	0.00183743	0.00944183	CD7
ENSG00000136960	2.71295	-0.30482	14.5238	0.00184661	0.00947812	ENPP2
ENSG00000213190	1.00701	3.14912	14.474	0.00187085	0.00958075	MLLT11
ENSG00000166924	1.32511	0.850195	14.4526	0.00188141	0.00962005	NYAP1
ENSG00000178623	1.74021	1.82637	14.4223	0.0018964	0.00967018	GPR35
ENSG00000067082	1.0555	9.12756	14.6032	0.00190249	0.00968737	KLF6
ENSG00000198691	2.36765	0.312953	14.3868	0.00191418	0.00972514	ABCA4
ENSG00000213949	1.18981	2.50988	14.3805	0.00191738	0.00973739	ITGA1
ENSG00000231924	6.60989	-0.403022	15.4117	0.00192914	0.00977497	PSG1
ENSG00000142046	1.75578	2.05355	14.3393	0.00193825	0.009799	TMEM91
ENSG00000196843	1.73656	2.68767	14.2694	0.00197437	0.00992571	ARID5A
ENSG00000261150	2.3537	3.04279	14.5109	0.00198714	0.00996755	EPPK1
ENSG00000118432	2.16999	-0.0125845	14.2407	0.0019894	0.00997277	CNR1
ENSG00000159214	1.43313	1.91271	14.2391	0.00199024	0.00997277	CCDC24
ENSG00000179593	4.31078	0.286314	14.2388	0.0019904	0.00997277	ALOX15B
ENSG00000137821	2.03209	3.50753	14.4942	0.00199281	0.00997739	LRRC49
ENSG00000115423	1.59408	0.431217	14.2313	0.00199433	0.00997749	DNAH6
ENSG00000101017	1.03353	3.47177	14.23	0.00199505	0.00997749	CD40
ENSG00000181143	4.04737	0.163032	14.2072	0.0020071	0.0100228	MUC16
ENSG00000111674	1.04958	6.78253	14.419	0.0020105	0.0100361	ENO2
ENSG00000184985	2.51821	2.65133	14.3825	0.00201228	0.0100413	SORCS2
ENSG00000188738	1.50645	2.12349	14.1734	0.00202515	0.010083	FSIP2
ENSG00000133328	2.31704	0.550913	14.1604	0.00203216	0.0101142	PLAAT2
ENSG00000011465	3.37009	-0.0686111	14.1132	0.00205781	0.0102116	DCN
ENSG00000005108	3.47726	-0.542835	14.1006	0.00206467	0.010234	THSD7A
ENSG00000133135	1.6019	2.05888	14.0746	0.00207905	0.0102778	RNF128
ENSG00000161270	3.22385	-0.487662	14.0659	0.00208387	0.0102917	NPHS1
ENSG00000173535	1.46006	1.33251	14.02	0.0021095	0.0103944	TNFRSF10C
ENSG00000179299	1.16728	2.42695	13.969	0.00213842	0.0104879	NSUN7
ENSG00000071073	1.20008	4.67728	14.0239	0.00214834	0.0105289	MGAT4A
ENSG00000196338	1.88521	0.451569	13.9441	0.00215272	0.0105397	NLGN3
ENSG00000179674	2.06334	0.952356	13.9364	0.00215714	0.0105567	ARL14
ENSG00000243279	1.00974	4.47303	13.9339	0.00215858	0.0105598	PRAF2
ENSG00000139329	4.56541	0.352849	13.8737	0.00219369	0.0106952	LUM
ENSG00000136828	1.00278	2.33515	13.8335	0.00221749	0.0107698	RALGPS1
ENSG00000170271	1.84619	1.5056	13.8243	0.00222298	0.0107909	FAXDC2
ENSG00000197530	1.15858	3.53406	13.7857	0.0022462	0.0108778	MIB2
ENSG00000179954	2.45994	0.909797	13.7747	0.00225289	0.0109023	SSC5D
ENSG00000175175	1.11717	2.79933	13.7576	0.00226328	0.0109369	PPM1E
ENSG00000109943	1.92341	0.021491	13.7224	0.00228483	0.0110134	CRTAM
ENSG00000160469	1.1414	4.07471	13.7155	0.00228913	0.0110301	BRSK1
ENSG00000163131	3.36896	4.8921	15.0173	0.00229613	0.0110499	CTSS
ENSG00000266714	2.05913	2.76451	13.753	0.00232039	0.011125	MYO15B
ENSG00000185100	2.54133	0.357055	13.6242	0.00234635	0.0112294	ADSS1
ENSG00000167766	1.10573	5.53717	13.7377	0.00237854	0.0113673	ZNF83
ENSG00000102786	1.08041	6.36209	13.7788	0.00240028	0.0114185	INTS6
ENSG00000099625	1.23896	1.70109	13.5253	0.00241018	0.0114463	CBARP
ENSG00000182795	1.387	1.64125	13.5118	0.00241906	0.0114754	C1orf116
ENSG00000081059	1.04184	1.85396	13.5093	0.00242073	0.0114793	TCF7
ENSG00000127946	1.04031	4.48808	13.483	0.00243807	0.0115493	HIP1
ENSG00000106823	3.06374	-0.0485646	13.4768	0.00244223	0.0115609	ECM2
ENSG00000108797	1.00263	6.02577	13.5914	0.00244893	0.0115885	CNTNAP1
ENSG00000214212	3.63158	-0.608774	13.4564	0.00245585	0.0116121	C19orf38
ENSG00000184481	1.32146	3.51042	13.4532	0.00245796	0.0116149	FOXO4
ENSG00000106772	2.54081	0.929644	13.3922	0.00249929	0.0117601	PRUNE2
ENSG00000054219	1.01242	3.02416	13.3329	0.00254023	0.0119158	LY75
ENSG00000035664	2.61766	1.5447	13.3038	0.00256058	0.011982	DAPK2
ENSG00000164794	1.96379	0.39224	13.2214	0.00261921	0.0122139	KCNV1
ENSG00000214274	1.37061	2.51713	13.2165	0.00262274	0.0122243	ANG
ENSG00000136842	2.23442	-0.18656	13.1254	0.0026895	0.0124683	TMOD1
ENSG00000205593	1.63298	1.32827	13.1007	0.00270791	0.0125263	DENND6B
ENSG00000176919	7.31601	-0.78095	13.9574	0.00273544	0.012629	C8G
ENSG00000050628	2.59414	0.551887	13.0212	0.00276828	0.0127381	PTGER3
ENSG00000146700	3.59957	-0.655006	13.0132	0.00277442	0.0127543	SSC4D
ENSG00000184898	1.08034	2.88337	13.0087	0.00277786	0.0127549	RBM43
ENSG00000138378	1.73559	0.316797	12.9696	0.00280823	0.0128592	STAT4
ENSG00000257108	2.3015	-0.720747	12.9345	0.00283577	0.012951	NHLRC4
ENSG00000144802	1.41794	7.58667	13.5222	0.00283693	0.012951	NFKBIZ
ENSG00000079263	1.2594	3.74537	12.872	0.0028857	0.0131202	SP140
ENSG00000223865	2.88195	-0.362993	12.8388	0.00291257	0.0132022	HLA-DPB1
ENSG00000198574	2.22016	0.553311	12.8361	0.0029148	0.0132034	SH2D1B
ENSG00000125170	1.23461	2.36318	12.8065	0.00293897	0.0132995	DOK4
ENSG00000154265	1.31348	4.33658	12.8138	0.0030139	0.0135474	ABCA5
ENSG00000169231	1.34077	3.36444	12.7101	0.00301961	0.013564	THBS3
ENSG00000165449	2.65198	0.277331	12.6888	0.00303773	0.0136318	SLC16A9
ENSG00000148584	4.17358	-0.872762	12.5797	0.00313264	0.013958	A1CF
ENSG00000196083	1.03712	4.28533	12.5076	0.00319729	0.014173	IL1RAP
ENSG00000111863	1.81058	1.13517	12.4832	0.00321947	0.0142572	ADTRP
ENSG00000105866	1.23005	3.42835	12.4667	0.00323459	0.0143006	SP4
ENSG00000135407	7.12677	-0.284227	13.277	0.0032658	0.0144008	AVIL
ENSG00000110042	2.15866	1.96968	12.3959	0.00330036	0.0145199	DTX4
ENSG00000204947	1.04437	2.87249	12.3261	0.00336676	0.0147589	ZNF425
ENSG00000206538	1.48418	5.38179	12.7137	0.00338063	0.0147908	VGLL3
ENSG00000140092	2.80148	0.64626	12.2823	0.00340921	0.0148916	FBLN5
ENSG00000057468	1.72187	-0.124254	12.2774	0.00341393	0.0149074	MSH4
ENSG00000154262	6.04067	-0.33118	13.059	0.00343035	0.0149694	ABCA6
ENSG00000283302	1.11115	2.4537	12.2502	0.00344069	0.0150048	C13orf46
ENSG00000171970	1.03038	2.52656	12.2226	0.003468	0.0150896	ZNF57
ENSG00000164266	2.55459	1.81562	12.2011	0.00348942	0.0151388	SPINK1
ENSG00000205426	1.54656	2.61265	12.188	0.00350264	0.0151787	KRT81
ENSG00000165949	2.01159	2.38709	12.1523	0.0035559	0.0153718	IFI27
ENSG00000171346	1.26283	1.81906	12.1277	0.00356392	0.0153778	KRT15
ENSG00000118733	3.11318	0.586355	12.1131	0.00357899	0.015418	OLFM3
ENSG00000134575	3.3388	1.82733	12.2221	0.00361934	0.0155471	ACP2
ENSG00000277768	3.06639	5.0348	12.7676	0.00362154	0.0155498	CCL3L1
ENSG00000076826	1.59761	1.45135	12.07	0.00362369	0.0155509	CAMSAP3
ENSG00000090382	1.04438	3.15205	12.0533	0.00364127	0.0155965	LYZ
ENSG00000178773	2.14297	1.69466	12.033	0.00366267	0.0156732	CPNE7
ENSG00000178852	1.91351	1.82235	12.0247	0.0036715	0.015691	EFCAB13
ENSG00000137857	1.81078	1.89339	11.9834	0.00371562	0.0158412	DUOX1
ENSG00000138166	1.0592	7.68698	12.2189	0.00375239	0.0159506	DUSP5
ENSG00000160233	1.18791	2.39032	11.875	0.00383454	0.0162077	LRRC3
ENSG00000111052	4.30137	-0.447241	11.8639	0.003847	0.0162493	LIN7A
ENSG00000167994	1.48438	2.18588	11.856	0.00385579	0.0162653	RAB3IL1
ENSG00000104892	1.95715	1.19237	11.8557	0.00385611	0.0162653	KLC3
ENSG00000146216	2.05463	-0.10476	11.8553	0.00385663	0.0162653	TTBK1
ENSG00000177380	1.59167	1.44217	11.8195	0.00389704	0.0163844	PPFIA3
ENSG00000198804	1.05626	13.001	11.9234	0.00392627	0.016461	MT-CO1
ENSG00000162461	1.92997	0.203533	11.7697	0.00395417	0.0165419	SLC25A34
ENSG00000154134	7.717	0.917093	12.1597	0.00401224	0.0167484	ROBO3
ENSG00000169302	2.96668	0.977942	11.717	0.00401574	0.0167508	STK32A
ENSG00000158186	1.93391	3.3721	11.8509	0.00404135	0.0168177	MRAS
ENSG00000164296	1.00141	2.04414	11.6189	0.00413312	0.0171044	TIGD6
ENSG00000134321	2.01973	6.24327	12.4653	0.00413863	0.0171219	RSAD2
ENSG00000155918	1.67023	1.29737	11.6109	0.00414296	0.0171346	RAET1L
ENSG00000154175	1.51388	4.39088	11.786	0.00416583	0.0172133	ABI3BP
ENSG00000163121	3.42728	1.40038	11.6522	0.00417291	0.0172267	NEURL3
ENSG00000165124	1.77995	0.430866	11.5519	0.00421566	0.0173712	SVEP1
ENSG00000170954	1.03098	3.19497	11.5215	0.00425368	0.0174797	ZNF415
ENSG00000186088	1.0742	3.31047	11.5043	0.00427532	0.0175579	GSAP
ENSG00000173110	1.50125	0.469016	11.3919	0.00442031	0.0179941	HSPA6
ENSG00000159674	2.21216	0.243712	11.3895	0.00442345	0.0180014	SPON2
ENSG00000250722	1.56966	1.21328	11.3743	0.00444356	0.0180659	SELENOP
ENSG00000184305	2.95381	-0.298635	11.373	0.00444531	0.0180659	CCSER1
ENSG00000144152	1.47535	1.01983	11.3015	0.004541	0.0183522	FBLN7
ENSG00000159263	1.31784	1.67298	11.2895	0.00455736	0.0183833	SIM2
ENSG00000077092	1.23189	3.26419	11.2218	0.0046506	0.0186588	RARB
ENSG00000166349	2.95767	0.510073	11.186	0.00470075	0.0188058	RAG1
ENSG00000102359	1.31416	3.20912	11.1629	0.00473357	0.0189146	SRPX2
ENSG00000102409	1.94881	-0.125416	11.161	0.00473617	0.0189194	BEX4
ENSG00000183426	1.38122	2.86531	11.143	0.00476194	0.0190167	NPIPA1
ENSG00000188487	2.19243	0.241199	11.1138	0.00480395	0.019156	INSC
ENSG00000128917	2.03085	0.126865	11.0585	0.00488466	0.0194203	DLL4
ENSG00000105270	1.83206	1.39087	10.9607	0.00503143	0.019863	CLIP3
ENSG00000100167	1.81108	0.4253	10.9077	0.00511302	0.0201084	SEPTIN3
ENSG00000283530	3.07082	3.3206	11.4892	0.00512102	0.0201143	MGAT4C
ENSG00000260220	5.224	-0.638611	10.9021	0.00512167	0.0201143	CCDC187
ENSG00000182931	2.28586	-0.153393	10.8776	0.00516002	0.0202282	WFDC10B
ENSG00000115602	2.05631	1.62035	10.8668	0.005177	0.020283	IL1RL1
ENSG00000106733	1.01968	2.24502	10.8403	0.0052189	0.0204115	NMRK1
ENSG00000140379	2.16708	1.10191	10.8287	0.0052374	0.020472	BCL2A1
ENSG00000157343	2.03455	-0.200447	10.8205	0.00525055	0.0205114	ARMC12
ENSG00000149968	2.91128	1.21662	10.8146	0.00526007	0.0205427	MMP3
ENSG00000074211	2.47004	2.37006	10.9328	0.0052687	0.0205704	PPP2R2C
ENSG00000172382	2.67765	0.354518	10.7991	0.00528494	0.0206159	PRSS27
ENSG00000010438	1.04445	4.61172	10.8409	0.00528982	0.020623	PRSS3
ENSG00000167702	1.35411	4.2512	10.9206	0.00530938	0.0206752	KIFC2
ENSG00000168959	3.19734	-0.890138	10.782	0.00531259	0.0206818	GRM5
ENSG00000198208	1.42766	2.27308	10.7787	0.00531794	0.0206906	RPS6KL1
ENSG00000241322	1.22942	2.8562	10.7505	0.00536409	0.020816	FBXW10B
ENSG00000105808	1.06093	2.80737	10.745	0.00537314	0.0208391	RASA4
ENSG00000124216	1.57038	0.561467	10.7409	0.00537996	0.0208582	SNAI1
ENSG00000154736	1.88095	0.627968	10.7049	0.0054396	0.0210242	ADAMTS5
ENSG00000168062	1.64939	1.06567	10.6727	0.00549355	0.0212022	BATF2
ENSG00000133687	1.45951	0.795514	10.6712	0.00549604	0.0212058	TMTC1
ENSG00000205038	2.81085	-0.159193	10.6372	0.00555381	0.0213552	PKHD1L1
ENSG00000163412	1.2156	1.84354	10.6317	0.00556326	0.0213854	EIF4E3
ENSG00000182685	1.4956	0.676118	10.6136	0.00559436	0.0214927	BRICD5
ENSG00000162591	1.38612	3.66639	10.6548	0.0056026	0.0215059	MEGF6
ENSG00000072952	4.64789	-0.189876	10.5845	0.0056448	0.0216494	IRAG1
ENSG00000204406	1.25032	2.0578	10.5729	0.00566505	0.0217147	MBD5
ENSG00000169403	1.61371	0.871207	10.5678	0.00567389	0.0217424	PTAFR
ENSG00000135744	3.37618	-0.286655	10.5537	0.00569874	0.021819	AGT
ENSG00000107742	2.14888	0.139981	10.5342	0.00573305	0.0219191	SPOCK2
ENSG00000124116	2.5728	-0.303422	10.5049	0.00578526	0.0220623	WFDC3
ENSG00000103044	1.02915	2.24952	10.4912	0.00580993	0.0221376	HAS3
ENSG00000163449	1.28925	1.24258	10.4623	0.00586216	0.0222798	TMEM169
ENSG00000171680	1.37015	3.28773	10.4489	0.00591021	0.0224182	PLEKHG5
ENSG00000110002	2.66915	0.0905769	10.4183	0.00594289	0.0224933	VWA5A
ENSG00000257335	2.29857	1.38074	10.4102	0.00595792	0.0225293	MGAM
ENSG00000140022	1.78902	0.337032	10.3923	0.00599102	0.0226354	STON2
ENSG00000050730	2.22353	1.19664	10.3663	0.00603983	0.0227405	TNIP3
ENSG00000258818	1.05711	3.84263	10.3648	0.00604254	0.0227406	RNASE4
ENSG00000196391	1.70401	2.11724	10.3383	0.00609278	0.0228658	ZNF774
ENSG00000006555	1.81306	0.0968259	10.3362	0.00609673	0.0228742	TTC22
ENSG00000073146	5.07387	-0.395384	10.8502	0.00622997	0.0232897	MOV10L1
ENSG00000077984	1.67541	2.3009	10.2531	0.00625712	0.0233588	CST7
ENSG00000119630	1.19289	2.29923	10.2398	0.00628334	0.0234436	PGF
ENSG00000088881	1.39256	2.78575	10.2022	0.00635783	0.0236585	EBF4
ENSG00000109771	1.51304	3.1577	10.1684	0.00653177	0.0241231	LRP2BP
ENSG00000174808	1.39928	1.5933	10.0968	0.00657225	0.0242393	BTC
ENSG00000165935	1.7653	-0.288621	10.0605	0.0066482	0.0244391	SMCO2
ENSG00000102466	1.41239	0.596532	10.0305	0.00671159	0.0246116	FGF14
ENSG00000183347	1.22545	0.884223	9.953	0.00687852	0.0250753	GBP6
ENSG00000128604	2.25265	0.780419	9.93577	0.00691627	0.0251838	IRF5
ENSG00000197302	1.36376	1.61087	9.93344	0.0069214	0.0251956	KRBOX5
ENSG00000144843	2.54621	-0.0551588	9.92906	0.00693105	0.0252103	ADPRH
ENSG00000108932	1.04222	1.83229	9.90377	0.00698707	0.0253729	SLC16A6
ENSG00000107954	2.49956	0.192894	9.90151	0.00699211	0.0253775	NEURL1
ENSG00000142765	1.15328	1.83355	9.802	0.00721781	0.0259879	SYTL1
ENSG00000159388	2.2271	0.131903	9.78637	0.007254	0.0260888	BTG2
ENSG00000212643	6.69947	-0.216894	10.3753	0.00725756	0.026091	ZRSR2P1
ENSG00000198796	5.78192	-0.384987	10.2859	0.00733097	0.0263024	ALPK2
ENSG00000116661	1.40574	0.724551	9.72758	0.00739209	0.0264582	FBXO2
ENSG00000069667	1.54522	3.39415	9.78734	0.00741771	0.0265287	RORA
ENSG00000198673	2.85538	-0.840467	9.68199	0.00750123	0.0267634	TAFA2
ENSG00000119698	3.35363	1.73913	9.87999	0.0075079	0.0267801	PPP4R4
ENSG00000118407	4.97086	-0.358721	9.64812	0.00758353	0.0270141	FILIP1
ENSG00000137843	2.55942	1.23582	9.64211	0.00759825	0.0270436	PAK6
ENSG00000102001	3.17113	-0.22989	9.6304	0.00762701	0.0271141	CACNA1F
ENSG00000206052	3.50945	0.28925	9.64134	0.00762772	0.0271141	DOK6
ENSG00000203867	1.92131	0.158415	9.58368	0.00774301	0.0274658	RBM20
ENSG00000196684	1.82584	0.575469	9.57458	0.00776583	0.0275264	HSH2D
ENSG00000096996	1.426	0.487609	9.54876	0.00783101	0.0277196	IL12RB1
ENSG00000162923	1.00211	3.91402	9.52292	0.00789691	0.0278941	WDR26
ENSG00000141469	2.63341	1.62686	9.58544	0.007911	0.0279366	SLC14A1
ENSG00000185133	1.03808	1.40877	9.4902	0.00798123	0.0281182	INPP5J
ENSG00000172572	1.88549	0.516639	9.44403	0.00810202	0.0284297	PDE3A
ENSG00000153982	1.12268	2.2949	9.41858	0.00816947	0.0285873	GDPD1
ENSG00000275744	1.13191	2.0575	9.39158	0.00824176	0.028765	SLC2A11
ENSG00000072858	1.53597	1.02091	9.38831	0.00825059	0.0287883	SIDT1
ENSG00000198324	1.73374	2.09206	9.3615	0.00832319	0.0289454	PHETA1
ENSG00000105650	1.3623	1.27565	9.35112	0.00835149	0.0290125	PDE4C
ENSG00000186847	3.04001	2.14671	9.54921	0.00844239	0.0292001	KRT14
ENSG00000240038	2.12878	1.01587	9.28612	0.00853128	0.0294287	AMY2B
ENSG00000113739	2.21332	1.22813	9.27898	0.0085513	0.0294783	STC2
ENSG00000112077	3.21217	-0.865819	9.27605	0.00855952	0.0294991	RHAG
ENSG00000162755	3.33328	-0.3445	9.25308	0.00862437	0.0296825	KLHDC9
ENSG00000164638	1.14508	1.7757	9.25252	0.00862596	0.0296825	SLC29A4
ENSG00000168899	1.56155	0.349443	9.22661	0.0086998	0.0298678	VAMP5
ENSG00000082293	2.68118	-0.131274	9.19726	0.00878432	0.0300736	COL19A1
ENSG00000089163	1.52627	0.917641	9.19302	0.00879661	0.030107	SIRT4
ENSG00000128342	1.12008	7.0855	9.44037	0.00890582	0.0303626	LIF
ENSG00000120708	1.03478	4.70254	9.21162	0.00892328	0.0304024	TGFBI
ENSG00000171786	1.81021	-0.549365	9.14186	0.00894648	0.030466	NHLH1
ENSG00000239732	4.68636	0.552004	9.27219	0.00896085	0.0304995	TLR9
ENSG00000128052	2.31208	3.75136	9.55123	0.00899786	0.0305945	KDR
ENSG00000214021	1.06466	3.60435	9.11724	0.00901964	0.0306607	TTLL3
ENSG00000183044	1.2741	1.35313	9.11416	0.00902884	0.0306766	ABAT
ENSG00000147100	1.96354	4.58466	9.53289	0.00908123	0.0308313	SLC16A2
ENSG00000139269	2.06181	-0.476953	9.08838	0.00910626	0.0308851	INHBE
ENSG00000204540	3.41492	-0.246804	9.07053	0.00916035	0.0309905	PSORS1C1
ENSG00000078589	1.76283	0.0322146	9.05759	0.00919977	0.0310925	P2RY10
ENSG00000104833	3.46197	-1.06898	9.05206	0.00921667	0.0311418	TUBB4A
ENSG00000149418	1.17947	1.8154	9.04793	0.00922932	0.0311768	ST14
ENSG00000087494	2.05749	-0.0105866	9.02429	0.00930215	0.0313632	PTHLH
ENSG00000179388	2.37664	0.513908	9.0145	0.00933247	0.0314227	EGR3
ENSG00000183775	1.80219	1.25122	8.99218	0.00940209	0.0316017	KCTD16
ENSG00000108852	1.1001	1.70749	8.9464	0.00954675	0.0319921	MPP2
ENSG00000105711	1.10543	2.28364	8.90753	0.00967156	0.0323218	SCN1B
ENSG00000066056	1.85885	0.738339	8.86562	0.00980828	0.0326813	TIE1
ENSG00000137261	1.12917	0.621866	8.81212	0.00998603	0.033175	KIAA0319
ENSG00000100505	1.69355	-0.0884432	8.79663	0.0100382	0.0333237	TRIM9
ENSG00000125740	1.2321	2.39448	8.77187	0.0101222	0.0335158	FOSB
ENSG00000134245	1.27886	2.85442	8.75705	0.0101729	0.0336381	WNT2B
ENSG00000170458	1.11895	2.99712	8.74082	0.0102288	0.0337896	CD14
ENSG00000100302	1.8316	0.908071	8.70468	0.0103544	0.0341041	RASD2
ENSG00000196569	1.82877	1.15593	8.69094	0.0104026	0.0342377	LAMA2
ENSG00000155849	1.26562	1.70041	8.61313	0.0106807	0.0349563	ELMO1
ENSG00000139946	1.15515	3.43529	8.57868	0.0108402	0.0353408	PELI2
ENSG00000162733	1.0433	2.86331	8.55552	0.010892	0.0354755	DDR2
ENSG00000108950	2.63454	0.418565	8.54814	0.0109195	0.035538	FAM20A
ENSG00000074181	1.44914	1.76503	8.51646	0.0110381	0.0357523	NOTCH3
ENSG00000222009	2.72117	0.997609	8.51875	0.0111218	0.0359715	BTBD19
ENSG00000164932	1.8546	-0.0445127	8.47789	0.0111846	0.036105	CTHRC1
ENSG00000186714	1.83521	0.375187	8.47671	0.0111891	0.0361109	CCDC73
ENSG00000106302	2.54109	-0.421931	8.47189	0.0112075	0.0361532	HYAL4
ENSG00000166578	1.10089	0.953213	8.43055	0.0113674	0.0365287	IQCD
ENSG00000159842	1.26936	2.46858	8.42469	0.0113902	0.0365759	ABR
ENSG00000169836	3.17778	-0.399653	8.39553	0.0115048	0.0368823	TACR3
ENSG00000142552	1.30882	2.09234	8.37704	0.0115782	0.0370617	RCN3
ENSG00000158813	1.89566	0.0202817	8.35329	0.0116732	0.0372713	EDA
ENSG00000186832	2.01129	-0.239287	8.34645	0.0117007	0.037348	KRT16
ENSG00000243978	1.01078	1.54332	8.31972	0.0118091	0.0375792	RTL9
ENSG00000099139	1.63153	1.73825	8.27598	0.0119888	0.0380262	PCSK5
ENSG00000161551	3.90396	2.8581	8.67562	0.0122015	0.0385358	ZNF577
ENSG00000126562	1.22598	2.39862	8.22463	0.0122039	0.0385358	WNK4
ENSG00000187398	2.44472	-0.536032	8.1839	0.0123776	0.0389111	LUZP2
ENSG00000174837	1.48461	1.04077	8.17893	0.012399	0.038951	ADGRE1
ENSG00000182742	1.1497	0.697062	8.1657	0.0124562	0.0390912	HOXB4
ENSG00000065621	1.02146	1.6587	8.13768	0.0125783	0.0393762	GSTO2
ENSG00000131737	6.36722	-0.223801	8.56868	0.0126151	0.0394822	KRT34
ENSG00000135678	1.82173	2.56189	8.17007	0.0127458	0.0397987	CPM
ENSG00000176222	1.1975	1.35637	8.09068	0.0127862	0.0398971	ZNF404
ENSG00000273079	5.92752	-0.120612	8.48271	0.0127946	0.0399141	GRIN2B
ENSG00000149260	1.19566	2.51215	8.07626	0.0128507	0.0400244	CAPN5
ENSG00000135454	1.43358	1.4462	8.05472	0.0129479	0.0402897	B4GALNT1
ENSG00000116032	3.0235	-0.91539	8.02139	0.0131	0.0406891	GRIN3B
ENSG00000183091	1.65332	1.43141	8.0027	0.0131861	0.0408702	NEB
ENSG00000282604	2.88658	0.47575	7.99916	0.0132025	0.0409022	CCL4L2
ENSG00000235750	1.99702	0.906094	7.94986	0.0134332	0.0414123	KIAA0040
ENSG00000144821	1.30341	1.09615	7.93042	0.0135255	0.041625	MYH15
ENSG00000142233	2.53507	-0.227613	7.91476	0.0136004	0.041779	NTN5
ENSG00000101443	2.67904	0.110529	7.90017	0.0136705	0.0419179	WFDC2
ENSG00000176842	1.20424	1.0924	7.89432	0.0136988	0.0419855	IRX5
ENSG00000155265	1.20164	1.34379	7.86877	0.013823	0.0422986	GOLGA7B
ENSG00000168843	2.47118	-0.781234	7.8461	0.0139342	0.0425349	FSTL5
ENSG00000153930	1.02382	2.60811	7.84596	0.0139349	0.0425349	ANKFN1
ENSG00000065609	1.28234	1.77094	7.8453	0.0139382	0.0425352	SNAP91
ENSG00000159708	2.61985	-0.544735	8.20459	0.0139498	0.0425431	LRRC36
ENSG00000011590	3.12922	1.41985	7.90339	0.0139503	0.0425431	ZBTB32
ENSG00000105538	2.00664	-0.123217	7.83569	0.0139857	0.0426126	RASIP1
ENSG00000115556	1.29875	1.79056	7.83352	0.0139965	0.0426357	PLCD4
ENSG00000018236	1.89548	0.117324	7.7997	0.0141653	0.0430357	CNTN1
ENSG00000164080	1.63771	5.17811	8.10561	0.0143674	0.0435564	RAD54L2
ENSG00000160181	1.64501	1.5217	7.71442	0.0146015	0.0441192	TFF2
ENSG00000100628	5.1198	-0.150374	7.97272	0.0150571	0.0451914	ASB2
ENSG00000204291	1.41791	0.621561	7.60481	0.0151852	0.0454903	COL15A1
ENSG00000196628	6.45433	-0.137627	7.94637	0.0155231	0.0462598	TCF4
ENSG00000130653	1.139	1.27248	7.53231	0.0155862	0.0463862	PNPLA7
ENSG00000170160	1.06168	2.2323	7.52213	0.0156434	0.046495	CCDC144A
ENSG00000074706	1.13107	0.286876	7.49771	0.0157818	0.0468131	IPCEF1
ENSG00000152822	2.2065	-0.695159	7.48909	0.015831	0.0469177	GRM1
ENSG00000105877	1.07712	3.44056	7.48457	0.0158923	0.0470581	DNAH11
ENSG00000105619	9.45495	1.68726	9.31718	0.0159958	0.0473124	TFPT
ENSG00000169856	1.08033	1.28552	7.40312	0.0163313	0.0480886	ONECUT1
ENSG00000143061	1.04212	3.06226	7.37404	0.0165047	0.048445	IGSF3
ENSG00000123338	4.27824	-0.854069	7.35564	0.0166155	0.0486855	NCKAP1L
ENSG00000184451	1.19344	0.641367	7.34747	0.016665	0.048809	CCR10
ENSG00000130433	1.48963	0.980214	7.33431	0.016745	0.0490006	CACNG6
ENSG00000196074	1.53143	1.02762	7.31397	0.0168696	0.0492904	SYCP2
ENSG00000152402	1.67954	0.441277	7.30378	0.0169324	0.0494201	GUCY1A2
ENSG00000124140	1.48253	-0.0976052	7.27966	0.0170822	0.0497818	SLC12A5

## Sheet: D5vsNT_dn
genes	logFC	logCPM	F	PValue	FDR	Symbol
ENSG00000273703	-4.65391	4.05365	219.786	4.52082e-10	1.01402e-06	H2BC14
ENSG00000274641	-2.4665	7.17632	179.616	1.74478e-09	1.25893e-06	H2BC17
ENSG00000278828	-3.32729	6.92979	158.939	4.82637e-09	2.25793e-06	H3C10
ENSG00000143815	-1.48574	6.91076	153.94	4.83751e-09	2.25793e-06	LBR
ENSG00000058804	-1.49641	7.41186	148.234	6.19815e-09	2.31707e-06	NDC1
ENSG00000274997	-3.80296	6.36342	152.619	7.39096e-09	2.48669e-06	H2AC12
ENSG00000171791	-1.95944	3.9882	138.742	9.55113e-09	2.8577e-06	BCL2
ENSG00000158406	-2.55757	6.92923	136.067	1.11871e-08	2.90754e-06	H4C8
ENSG00000109606	-1.16958	7.82799	135.324	1.12344e-08	2.90754e-06	DHX15
ENSG00000119333	-1.47293	6.22211	131.759	1.33616e-08	3.33e-06	DYNC2I2
ENSG00000196787	-3.43568	7.48318	133.415	1.79991e-08	3.97102e-06	H2AC11
ENSG00000158373	-2.20226	7.55849	121.991	2.19799e-08	4.62197e-06	H2BC5
ENSG00000073464	-1.53923	5.5212	113.965	3.40165e-08	6.41881e-06	CLCN4
ENSG00000146281	-1.10508	5.8381	111.976	3.80653e-08	6.87906e-06	PM20D2
ENSG00000120437	-1.8514	5.74961	111.852	3.83363e-08	6.87906e-06	ACAT2
ENSG00000116560	-1.28241	8.15669	111.274	3.96248e-08	6.93226e-06	SFPQ
ENSG00000275714	-2.88192	5.36785	109.133	4.64209e-08	7.71275e-06	H3C1
ENSG00000123416	-1.34562	10.3469	105.019	5.72424e-08	8.95776e-06	TUBA1B
ENSG00000105974	-1.4098	8.59078	102.78	6.56102e-08	9.45179e-06	CAV1
ENSG00000178922	-1.43908	5.44272	100.381	7.61619e-08	1.0256e-05	HYI
ENSG00000120802	-1.44849	8.60408	100.215	7.69647e-08	1.0256e-05	TMPO
ENSG00000117399	-1.55587	7.69051	99.8717	7.86456e-08	1.03112e-05	CDC20
ENSG00000092470	-1.50689	5.0622	97.9437	8.89131e-08	1.10499e-05	WDR76
ENSG00000076248	-1.70122	6.14067	96.3029	9.88673e-08	1.17748e-05	UNG
ENSG00000118596	-2.07108	5.36671	95.3618	1.05148e-07	1.20947e-05	SLC16A7
ENSG00000196747	-3.4638	6.13328	101.53	1.15211e-07	1.29561e-05	H2AC13
ENSG00000085415	-1.21733	7.16956	93.7145	1.17269e-07	1.29561e-05	SEH1L
ENSG00000179242	-1.99782	5.52076	92.754	1.25068e-07	1.33897e-05	CDH4
ENSG00000185130	-2.98989	4.47869	91.8236	1.35129e-07	1.3989e-05	H2BC13
ENSG00000091483	-1.40191	6.0964	91.4431	1.36686e-07	1.40421e-05	FH
ENSG00000272325	-1.15087	7.6289	87.517	1.79567e-07	1.73857e-05	NUDT3
ENSG00000278463	-3.23768	6.64231	94.5032	1.82563e-07	1.74379e-05	H2AC4
ENSG00000175793	-1.03343	6.60909	87.2733	1.82698e-07	1.74379e-05	SFN
ENSG00000180573	-1.98192	8.00115	86.5413	1.94422e-07	1.81704e-05	H2AC6
ENSG00000118523	-2.02402	8.18184	86.5237	1.96528e-07	1.82405e-05	CCN2
ENSG00000276410	-3.3957	5.55346	90.4702	2.06922e-07	1.86756e-05	H2BC3
ENSG00000197153	-4.16215	5.61833	94.2999	2.14463e-07	1.86756e-05	H3C12
ENSG00000124635	-2.75885	7.17454	89.5341	2.14851e-07	1.86756e-05	H2BC11
ENSG00000085840	-1.5709	4.63071	84.817	2.17989e-07	1.8697e-05	ORC1
ENSG00000186193	-1.43796	5.86584	83.8384	2.34168e-07	1.95741e-05	SAPCD2
ENSG00000136450	-1.20441	7.72847	83.6381	2.37647e-07	1.96212e-05	SRSF1
ENSG00000176890	-1.65867	7.25226	82.0439	2.67531e-07	2.15595e-05	TYMS
ENSG00000276368	-3.70158	6.40381	90.5144	2.82474e-07	2.26282e-05	H2AC14
ENSG00000120800	-1.23116	6.96671	81.0167	2.89053e-07	2.30182e-05	UTP20
ENSG00000203814	-2.47046	7.53081	83.7919	2.96198e-07	2.33113e-05	H2BC18
ENSG00000147274	-1.25902	7.51147	79.5221	3.23988e-07	2.49156e-05	RBMX
ENSG00000228716	-1.54687	6.5692	78.9701	3.38092e-07	2.5562e-05	DHFR
ENSG00000073111	-1.48461	6.11897	78.536	3.49675e-07	2.62901e-05	MCM2
ENSG00000112186	-1.30021	6.20212	78.0154	3.64167e-07	2.69284e-05	CAP2
ENSG00000029534	-1.47031	4.40777	75.8975	4.30632e-07	3.03448e-05	ANK1
ENSG00000105968	-1.15906	8.07086	75.4237	4.47332e-07	3.05711e-05	H2AZ2
ENSG00000162959	-1.30557	4.94158	75.1053	4.58972e-07	3.09218e-05	MEMO1
ENSG00000035499	-1.92673	4.55622	74.1187	4.97283e-07	3.2646e-05	DEPDC1B
ENSG00000270882	-2.3963	7.8177	76.175	5.31787e-07	3.4243e-05	H4C14
ENSG00000011426	-1.17646	9.20724	72.9153	5.49054e-07	3.50198e-05	ANLN
ENSG00000278677	-2.03001	7.0069	73.5979	5.65604e-07	3.55692e-05	H2AC17
ENSG00000113368	-2.05946	6.68252	73.3918	5.74495e-07	3.55692e-05	LMNB1
ENSG00000087087	-1.17834	6.67935	72.342	5.75856e-07	3.55692e-05	SRRT
ENSG00000157193	-1.91714	4.65188	72.1392	5.85696e-07	3.59922e-05	LRP8
ENSG00000166851	-1.38413	6.78099	71.1523	6.36385e-07	3.85787e-05	PLK1
ENSG00000181019	-2.22681	6.33066	72.3787	6.53855e-07	3.946e-05	NQO1
ENSG00000148459	-1.65203	3.47072	70.5602	6.69193e-07	4.02054e-05	PDSS1
ENSG00000183598	-3.53012	5.40042	75.6354	6.99687e-07	4.07636e-05	H3C13
ENSG00000116120	-1.02601	5.6619	69.1582	7.54867e-07	4.32298e-05	FARSB
ENSG00000213563	-1.03625	4.57914	69.0145	7.64336e-07	4.35866e-05	C8orf82
ENSG00000148187	-1.05848	5.45188	68.8362	7.76269e-07	4.38951e-05	MRRF
ENSG00000135829	-1.19478	8.20598	68.7227	7.83978e-07	4.41455e-05	DHX9
ENSG00000093009	-1.38741	4.4555	68.5782	7.93912e-07	4.42663e-05	CDC45
ENSG00000099901	-1.06048	6.38207	68.5416	7.96455e-07	4.42663e-05	RANBP1
ENSG00000101444	-1.18883	7.53862	68.258	8.16458e-07	4.44854e-05	AHCY
ENSG00000131153	-2.32726	4.00758	67.9176	8.41224e-07	4.53134e-05	GINS2
ENSG00000131652	-1.14776	5.3064	67.901	8.42458e-07	4.53134e-05	THOC6
ENSG00000138074	-1.22757	5.47941	66.8277	9.26491e-07	4.89917e-05	SLC5A6
ENSG00000162073	-1.25208	4.81117	66.6831	9.38524e-07	4.93385e-05	PAQR4
ENSG00000152795	-1.27492	7.46999	66.3011	9.71185e-07	5.06597e-05	HNRNPDL
ENSG00000112118	-1.17644	8.11729	65.7654	1.0192e-06	5.23524e-05	MCM3
ENSG00000113810	-1.06245	7.55125	65.0154	1.09104e-06	5.45855e-05	SMC4
ENSG00000188486	-1.2664	6.76321	64.9656	1.096e-06	5.45855e-05	H2AX
ENSG00000131019	-1.43638	3.58705	64.9404	1.09853e-06	5.45855e-05	ULBP3
ENSG00000278637	-2.41029	4.81787	65.1851	1.10108e-06	5.45855e-05	H4C1
ENSG00000134690	-1.18682	6.71207	64.8937	1.10323e-06	5.45855e-05	CDCA8
ENSG00000161547	-1.39552	7.4595	64.2211	1.17349e-06	5.68086e-05	SRSF2
ENSG00000145386	-1.25382	7.50324	64.1373	1.18259e-06	5.7044e-05	CCNA2
ENSG00000180596	-1.67468	7.53536	64.0804	1.20788e-06	5.72384e-05	H2BC4
ENSG00000115970	-1.04908	5.38222	63.6862	1.23301e-06	5.78182e-05	THADA
ENSG00000126787	-1.40662	7.60047	63.2914	1.27916e-06	5.91577e-05	DLGAP5
ENSG00000111665	-1.38266	4.97785	62.8855	1.32867e-06	6.04094e-05	CDCA3
ENSG00000203811	-2.5583	8.70932	65.4905	1.43179e-06	6.38046e-05	H3C14
ENSG00000123080	-1.20269	5.86075	61.9623	1.44963e-06	6.41749e-05	CDKN2C
ENSG00000173621	-1.28389	5.01244	61.22	1.55605e-06	6.71197e-05	LRFN4
ENSG00000198830	-1.70693	8.81359	60.818	1.63884e-06	6.82834e-05	HMGN2
ENSG00000101447	-1.35659	6.08281	59.6668	1.80888e-06	7.42193e-05	FAM83D
ENSG00000239306	-1.4154	6.6481	59.2947	1.8762e-06	7.62836e-05	RBM14
ENSG00000197061	-2.50995	7.13261	62.6423	1.99818e-06	7.84009e-05	H4C3
ENSG00000112699	-1.0974	4.50854	57.8312	2.17022e-06	8.31143e-05	GMDS
ENSG00000154678	-1.99229	5.47656	57.8189	2.22251e-06	8.4493e-05	PDE1C
ENSG00000164024	-1.1966	5.83946	57.4283	2.26017e-06	8.55829e-05	METAP1
ENSG00000139734	-1.01289	6.71548	57.261	2.29876e-06	8.64154e-05	DIAPH3
ENSG00000164163	-1.16373	7.68058	56.9317	2.37693e-06	8.83665e-05	ABCE1
ENSG00000109805	-1.18012	7.03656	56.8177	2.40469e-06	8.90199e-05	NCAPG
ENSG00000080839	-1.1608	5.70471	56.3008	2.53531e-06	9.20109e-05	RBL1
ENSG00000189403	-1.39367	7.90847	56.2748	2.54209e-06	9.20109e-05	HMGB1
ENSG00000184992	-1.45669	5.3008	56.244	2.55016e-06	9.20109e-05	BRI3BP
ENSG00000112081	-1.92766	7.42649	56.8396	2.71169e-06	9.65449e-05	SRSF3
ENSG00000075218	-1.07766	6.28566	55.5538	2.73865e-06	9.72475e-05	GTSE1
ENSG00000100162	-1.78872	3.63931	55.4617	2.76497e-06	9.74109e-05	CENPM
ENSG00000123136	-1.14222	7.14728	54.5565	3.03977e-06	0.00010267	DDX39A
ENSG00000134057	-1.37819	7.84569	54.5435	3.04394e-06	0.00010267	CCNB1
ENSG00000184270	-1.92644	4.51182	54.0663	3.2015e-06	0.000105692	H2AC21
ENSG00000163293	-1.26237	4.61017	53.8209	3.28615e-06	0.000107391	NIPAL1
ENSG00000154229	-1.33121	7.01418	53.8166	3.28764e-06	0.000107391	PRKCA
ENSG00000089685	-1.40148	7.09912	53.5985	3.36507e-06	0.000108863	BIRC5
ENSG00000197903	-1.93039	7.85896	54.3937	3.52633e-06	0.000112192	H2BC12
ENSG00000100297	-1.23322	6.02995	53.0937	3.55237e-06	0.000112754	MCM5
ENSG00000138442	-1.00921	5.04279	52.9577	3.60482e-06	0.000113882	WDR12
ENSG00000137804	-1.03233	7.07084	52.6561	3.72436e-06	0.000116836	NUSAP1
ENSG00000275221	-2.70703	5.17854	54.8219	3.78053e-06	0.000118047	H2AC15
ENSG00000172922	-1.1155	5.15288	52.4414	3.81224e-06	0.000118762	RNASEH2C
ENSG00000280610	-1.47766	5.43632	52.3816	3.83712e-06	0.000118986	KIF15
ENSG00000161888	-1.49653	5.77243	52.2732	3.88271e-06	0.000119847	SPC24
ENSG00000179431	-1.04158	5.69676	52.1872	3.91932e-06	0.000120353	FJX1
ENSG00000181163	-1.29836	9.95457	51.4778	4.23678e-06	0.000128132	NPM1
ENSG00000149136	-1.13001	7.87261	51.3962	4.27516e-06	0.000128153	SSRP1
ENSG00000119403	-1.21791	7.47293	51.3396	4.30198e-06	0.000128153	PHF19
ENSG00000196262	-1.26571	10.1941	51.3262	4.3084e-06	0.000128153	PPIA
ENSG00000169715	-1.1103	5.79286	50.9725	4.48086e-06	0.000132535	MT1E
ENSG00000204767	-1.18253	4.93171	50.7203	4.60863e-06	0.000134832	INSYN2B
ENSG00000129195	-1.41273	5.02101	50.5496	4.69746e-06	0.000136541	PIMREG
ENSG00000184678	-1.65493	7.50304	50.968	4.7799e-06	0.000138233	H2BC21
ENSG00000132646	-1.65217	7.01191	50.4688	5.05151e-06	0.000144582	PCNA
ENSG00000170779	-1.14683	6.19901	49.4101	5.34322e-06	0.000150437	CDCA4
ENSG00000178202	-1.14699	6.59149	49.277	5.42502e-06	0.000151787	POGLUT3
ENSG00000182551	-1.42611	6.78718	49.1199	5.52345e-06	0.000153303	ADI1
ENSG00000101868	-1.29369	5.15536	49.0963	5.53839e-06	0.000153303	POLA1
ENSG00000067064	-1.09366	6.02877	49.0391	5.57488e-06	0.000153429	IDI1
ENSG00000072274	-1.37805	8.61408	48.2407	6.11331e-06	0.00016208	TFRC
ENSG00000169710	-1.57869	9.47881	48.1552	6.27997e-06	0.00016507	FASN
ENSG00000000460	-1.15588	4.73087	47.7345	6.48544e-06	0.000169242	C1orf112
ENSG00000278705	-2.59389	6.71509	51.566	6.55066e-06	0.000169536	H4C2
ENSG00000109084	-1.27127	5.07021	47.3809	6.7607e-06	0.000173969	TMEM97
ENSG00000144354	-1.94122	3.5253	47.2778	6.84341e-06	0.000175426	CDCA7
ENSG00000150938	-1.2457	9.29422	47.0489	7.03133e-06	0.00017888	CRIM1
ENSG00000186871	-1.03513	5.53412	46.8493	7.2e-06	0.000181456	ERCC6L
ENSG00000198546	-1.09854	5.1136	46.4404	7.56007e-06	0.000189466	ZNF511
ENSG00000239672	-1.82848	6.57733	47.4073	7.58299e-06	0.000189688	NME1
ENSG00000182504	-1.07288	6.111	46.059	7.91459e-06	0.000196521	CEP97
ENSG00000197451	-1.20693	7.26795	46.0277	7.94454e-06	0.000196902	HNRNPAB
ENSG00000176619	-1.12551	7.88474	45.4969	8.47216e-06	0.00020693	LMNB2
ENSG00000005022	-1.23466	8.71542	45.2957	8.68258e-06	0.000209619	SLC25A5
ENSG00000075415	-1.0184	8.98674	45.2855	8.69336e-06	0.000209619	SLC25A3
ENSG00000112984	-1.22453	7.18951	45.2628	8.7175e-06	0.000209619	KIF20A
ENSG00000119326	-1.33396	7.3719	45.2518	8.72922e-06	0.000209619	CTNNAL1
ENSG00000106462	-1.10552	5.95801	45.23	8.75252e-06	0.000209619	EZH2
ENSG00000161999	-1.26678	4.13881	45.2134	8.77033e-06	0.000209647	JMJD8
ENSG00000105676	-1.21024	6.23648	45.1748	8.81189e-06	0.000210267	ARMC6
ENSG00000166582	-2.15358	3.23706	45.0671	8.92882e-06	0.000212304	CENPV
ENSG00000117906	-1.35308	6.00719	44.8987	9.11538e-06	0.000216358	RCN2
ENSG00000171960	-1.73224	4.92845	44.7406	9.29459e-06	0.000219066	PPIH
ENSG00000203668	-1.08711	7.03869	44.7099	9.32986e-06	0.000219248	CHML
ENSG00000099783	-1.40068	7.44156	44.8257	9.33492e-06	0.000219248	HNRNPM
ENSG00000136518	-1.21291	6.21329	44.2518	9.87455e-06	0.000229447	ACTL6A
ENSG00000249992	-1.03584	5.35653	44.1276	1.00283e-05	0.000231892	TMEM158
ENSG00000085999	-1.1755	5.03771	44.0797	1.00884e-05	0.000232481	RAD54L
ENSG00000111348	-1.23144	6.12159	43.6282	1.06752e-05	0.000243916	ARHGDIB
ENSG00000168393	-1.46411	5.38763	43.4317	1.09426e-05	0.000247625	DTYMK
ENSG00000111445	-1.15211	5.47344	43.3802	1.10141e-05	0.000248287	RFC5
ENSG00000135451	-1.19997	5.28532	42.8501	1.17803e-05	0.000260326	TROAP
ENSG00000101546	-1.20366	3.87008	42.6237	1.21259e-05	0.000265783	RBFA
ENSG00000189057	-1.53805	5.55228	42.4723	1.23636e-05	0.000268369	FAM111B
ENSG00000280548	-1.15308	6.30565	42.1621	1.28671e-05	0.000277065	FBL
ENSG00000239900	-1.31824	6.05143	41.9799	1.31739e-05	0.000280087	ADSL
ENSG00000128951	-1.64053	5.597	41.6417	1.40066e-05	0.000289557	DUT
ENSG00000175334	-1.33356	7.15236	41.502	1.41783e-05	0.000292191	BANF1
ENSG00000152455	-1.43767	4.9569	41.3647	1.42729e-05	0.00029287	SUV39H2
ENSG00000144681	-1.33728	4.21244	41.341	1.43171e-05	0.000293272	STAC
ENSG00000129354	-2.49076	4.63189	42.507	1.44512e-05	0.000294674	AP1M2
ENSG00000141030	-1.05141	6.59699	41.2194	1.45474e-05	0.000295734	COPS3
ENSG00000205581	-1.04156	7.16964	41.1552	1.46705e-05	0.000296102	HMGN1
ENSG00000132341	-1.54783	8.38442	41.4092	1.5009e-05	0.00030042	RAN
ENSG00000081181	-2.7635	2.30379	40.7782	1.54187e-05	0.000304259	ARG2
ENSG00000076003	-1.11453	5.93541	40.4474	1.61112e-05	0.000316071	MCM6
ENSG00000165996	-1.07336	4.91905	40.4033	1.62062e-05	0.000317471	HACD1
ENSG00000138738	-1.11407	3.91119	40.3433	1.63364e-05	0.000319552	PRDM5
ENSG00000163083	-1.47015	4.96234	40.2034	1.66448e-05	0.000324177	INHBB
ENSG00000110200	-1.55219	3.48964	40.1902	1.66743e-05	0.000324281	ANAPC15
ENSG00000215883	-1.94883	2.98417	39.5524	1.817e-05	0.000345872	CYB5RL
ENSG00000122952	-1.22822	5.92371	39.5373	1.82071e-05	0.00034609	ZWINT
ENSG00000163918	-1.0944	5.25101	39.2079	1.90412e-05	0.000357366	RFC4
ENSG00000178921	-1.06632	6.30904	39.0492	1.94585e-05	0.000363207	PFAS
ENSG00000116649	-1.03076	6.54608	38.9899	1.96171e-05	0.000365155	SRM
ENSG00000112312	-1.43636	6.32632	38.9514	2.00468e-05	0.000371156	GMNN
ENSG00000100479	-1.48509	4.56294	38.8257	2.0064e-05	0.000371156	POLE2
ENSG00000065328	-1.22742	5.66257	38.7909	2.01601e-05	0.000371156	MCM10
ENSG00000114686	-1.07295	6.07771	38.4201	2.12185e-05	0.000383299	MRPL3
ENSG00000005302	-1.08696	3.99689	38.3618	2.13906e-05	0.000385374	MSL3
ENSG00000168298	-2.39347	8.64284	41.0605	2.16419e-05	0.00038731	H1-4
ENSG00000073536	-1.32713	4.7062	38.2262	2.17971e-05	0.00038882	NLE1
ENSG00000115163	-1.31931	4.75654	37.8059	2.31143e-05	0.000398299	CENPA
ENSG00000137404	-1.43278	4.53707	37.6896	2.34946e-05	0.00040279	NRM
ENSG00000138182	-1.03377	6.77765	37.3038	2.48083e-05	0.000422621	KIF20B
ENSG00000108064	-1.29058	6.5154	37.3204	2.48981e-05	0.000423078	TFAM
ENSG00000187837	-1.81334	9.21877	38.1224	2.58262e-05	0.000437744	H1-2
ENSG00000099385	-1.20475	4.25641	36.9667	2.60253e-05	0.000440011	BCL7C
ENSG00000148468	-1.06922	5.53172	36.8357	2.65164e-05	0.000446148	FAM171A1
ENSG00000265763	-2.66484	2.51083	36.7421	2.6874e-05	0.000448842	ZNF488
ENSG00000112294	-1.48649	3.37763	36.646	2.72466e-05	0.000452697	ALDH5A1
ENSG00000105486	-1.24964	5.44575	36.3848	2.82899e-05	0.000464866	LIG1
ENSG00000111206	-1.09276	7.39338	36.1923	2.90879e-05	0.000474503	FOXM1
ENSG00000167085	-1.0872	7.27646	36.1361	2.93254e-05	0.000476643	PHB1
ENSG00000213337	-1.20491	2.89234	35.7983	3.08024e-05	0.000494589	ANKRD39
ENSG00000149485	-1.07908	7.76641	35.7331	3.10971e-05	0.000497036	FADS1
ENSG00000136699	-1.00182	5.60468	35.594	3.17369e-05	0.000505095	SMPD4
ENSG00000166451	-1.13486	5.89813	35.5754	3.18235e-05	0.000505644	CENPN
ENSG00000176697	-1.00533	4.98965	35.5234	3.20671e-05	0.00050712	BDNF
ENSG00000197238	-2.08232	6.99591	37.5195	3.34114e-05	0.000522849	H4C11
ENSG00000145604	-2.16619	3.53238	35.1836	3.37131e-05	0.000524363	SKP2
ENSG00000092094	-1.28922	4.72373	35.0837	3.42154e-05	0.000529886	OSGEP
ENSG00000165140	-1.04048	4.97166	34.8193	3.5586e-05	0.000546085	FBP1
ENSG00000115875	-1.79788	6.05168	35.8163	3.60571e-05	0.000548313	SRSF7
ENSG00000128973	-1.27026	4.86146	34.5268	3.71758e-05	0.000563414	CLN6
ENSG00000112029	-1.03265	5.42389	34.3275	3.83056e-05	0.00057664	FBXO5
ENSG00000274290	-2.09228	3.4166	34.2305	3.88694e-05	0.000583171	H2BC6
ENSG00000076770	-1.46304	5.03809	33.937	4.06346e-05	0.000601607	MBNL3
ENSG00000165244	-1.08676	5.49753	33.8999	4.08638e-05	0.000604335	ZNF367
ENSG00000183684	-1.30373	5.93748	33.5012	4.3836e-05	0.000635033	ALYREF
ENSG00000134291	-1.3069	5.54346	33.3874	4.41918e-05	0.000638859	TMEM106C
ENSG00000114812	-1.5209	4.78297	33.1539	4.58093e-05	0.000657032	VIPR1
ENSG00000168078	-1.51617	6.05198	33.5792	4.6126e-05	0.000658325	PBK
ENSG00000253729	-1.01239	9.09036	32.9811	4.70502e-05	0.000666388	PRKDC
ENSG00000011105	-1.01611	6.15788	32.8224	4.82237e-05	0.000674055	TSPAN9
ENSG00000156787	-1.07203	4.32809	32.7601	4.8693e-05	0.000676974	TBC1D31
ENSG00000069998	-1.16108	4.51787	32.5331	5.04496e-05	0.000694977	HDHD5
ENSG00000148835	-1.11951	4.58999	32.5326	5.04534e-05	0.000694977	TAF5
ENSG00000144136	-1.00283	8.43846	32.3237	5.21345e-05	0.000711589	SLC20A1
ENSG00000164904	-1.02082	5.57795	32.17	5.34113e-05	0.000723149	ALDH7A1
ENSG00000204922	-1.56526	3.74712	31.919	5.55753e-05	0.000740046	UQCC3
ENSG00000159199	-1.73792	5.79384	32.7017	5.62597e-05	0.000748165	ATP5MC1
ENSG00000143799	-1.21205	7.15871	31.9085	5.64364e-05	0.000749035	PARP1
ENSG00000273542	-2.19646	7.57652	34.2179	5.68959e-05	0.000752905	H4C12
ENSG00000139209	-1.21284	3.85589	31.6904	5.76332e-05	0.00075819	SLC38A4
ENSG00000005059	-1.01989	4.7566	31.5898	5.85664e-05	0.000765973	MCUB
ENSG00000221829	-1.05033	5.89671	31.472	5.96807e-05	0.000776022	FANCG
ENSG00000172893	-1.17038	6.1111	31.1238	6.31194e-05	0.000805941	DHCR7
ENSG00000126860	-1.9331	5.17187	31.9035	6.35923e-05	0.000810441	EVI2A
ENSG00000135486	-1.56481	7.55385	31.5072	6.8439e-05	0.00085919	HNRNPA1
ENSG00000164104	-1.35186	6.25185	30.5841	7.23456e-05	0.000895701	HMGB2
ENSG00000109576	-1.59912	2.78461	29.7683	7.88407e-05	0.000952458	AADAT
ENSG00000138587	-2.33499	1.10221	29.7076	7.96429e-05	0.00095785	MNS1
ENSG00000117632	-1.12714	8.90715	29.5354	8.19704e-05	0.000982331	STMN1
ENSG00000164032	-1.24157	8.20014	29.5738	8.30454e-05	0.000992439	H2AZ1
ENSG00000102384	-1.12933	4.86226	29.4004	8.385e-05	0.000998631	CENPI
ENSG00000153574	-1.11157	4.09354	29.0585	8.88321e-05	0.00104588	RPIA
ENSG00000169255	-1.37692	4.36572	29.0208	8.94021e-05	0.00104806	B3GALNT1
ENSG00000281230	-1.20627	4.11947	28.5496	9.6888e-05	0.00111636	SERTAD4
ENSG00000177889	-1.10214	7.34966	28.562	9.74659e-05	0.00112067	UBE2N
ENSG00000167272	-1.09751	3.36021	28.3421	0.000100409	0.00114712	POP5
ENSG00000130347	-1.35158	2.95897	28.2607	0.00010183	0.00115453	RTN4IP1
ENSG00000090447	-1.24075	4.06168	28.2404	0.000102189	0.00115665	TFAP4
ENSG00000109881	-1.01096	3.79019	28.1303	0.000104155	0.00116662	CCDC34
ENSG00000147536	-1.01432	5.79193	28.0048	0.00010645	0.00118104	GINS4
ENSG00000148824	-1.32278	4.05151	27.9114	0.000108196	0.00119451	MTG1
ENSG00000172878	-1.3365	2.85247	27.8604	0.000109162	0.00120221	METAP1D
ENSG00000166938	-1.10854	4.30584	27.6686	0.000112888	0.00123525	DIS3L
ENSG00000186205	-2.33997	3.1768	27.7129	0.000113366	0.00123837	MTARC1
ENSG00000100216	-1.05789	5.55179	27.6188	0.000113878	0.00124196	TOMM22
ENSG00000165480	-1.10521	5.09529	27.6123	0.000114007	0.00124236	SKA3
ENSG00000119673	-1.01721	4.3784	27.5137	0.000116002	0.00125612	ACOT2
ENSG00000214046	-1.36621	5.50059	27.5595	0.000116806	0.00125983	SMIM7
ENSG00000134222	-1.22196	5.03106	27.3303	0.000119817	0.00128793	PSRC1
ENSG00000117877	-1.23747	5.13411	27.2598	0.000121322	0.001301	POLR1G
ENSG00000157657	-1.00206	5.32192	27.2321	0.000121919	0.00130418	ZNF618
ENSG00000158169	-1.14916	4.56255	27.1947	0.000122731	0.0013088	FANCC
ENSG00000140905	-1.37401	3.36757	27.1593	0.000123504	0.00131496	GCSH
ENSG00000173207	-1.1477	7.1506	27.0688	0.000127626	0.00134478	CKS1B
ENSG00000125247	-1.39326	3.59842	26.937	0.000128492	0.00135203	TMTC4
ENSG00000180198	-1.41283	5.21101	26.9654	0.000129346	0.0013536	RCC1
ENSG00000214114	-1.07669	4.88729	26.8351	0.000130856	0.00135989	MYCBP
ENSG00000184719	-1.58645	2.77183	26.7437	0.000133018	0.0013781	RNLS
ENSG00000165501	-1.24292	5.46055	26.6658	0.000135004	0.00139441	LRR1
ENSG00000173705	-1.24383	4.09271	26.5644	0.000137379	0.00141025	SUSD5
ENSG00000072415	-1.19698	6.1671	26.5981	0.00013813	0.00141389	PALS1
ENSG00000125458	-1.09875	3.79561	26.3772	0.000142108	0.0014423	NT5C
ENSG00000108561	-1.66901	7.31631	27.3193	0.000147398	0.00147705	C1QBP
ENSG00000152240	-1.57868	4.66889	25.8888	0.000159647	0.00156827	HAUS1
ENSG00000173272	-1.19965	4.12592	25.6399	0.000162626	0.00158925	MZT2A
ENSG00000175305	-1.39901	4.77316	25.6092	0.000164742	0.00160309	CCNE2
ENSG00000048162	-1.04732	4.70412	25.3405	0.000171911	0.00165256	NOP16
ENSG00000184260	-1.45541	6.94658	25.9941	0.000173262	0.00166198	H2AC20
ENSG00000172260	-1.06057	5.12784	25.2483	0.000174891	0.00167165	NEGR1
ENSG00000149929	-1.11483	3.30042	24.899	0.000186727	0.00175448	HIRIP3
ENSG00000145354	-1.25575	4.41814	24.8525	0.000188371	0.00176048	CISD2
ENSG00000155368	-1.35616	4.92647	24.8774	0.000189233	0.00176568	DBI
ENSG00000148773	-1.25015	9.3638	24.9685	0.000191818	0.00178087	MKI67
ENSG00000135476	-1.11887	6.33175	24.7957	0.000192456	0.00178503	ESPL1
ENSG00000144583	-1.6828	4.07245	24.5895	0.000200105	0.001842	MARCHF4
ENSG00000167767	-1.10748	6.52242	24.55	0.000201609	0.00185459	KRT80
ENSG00000138160	-1.0812	7.3128	24.5225	0.000202661	0.00186299	KIF11
ENSG00000108826	-1.04818	5.01254	24.3412	0.000207578	0.00189395	MRPL27
ENSG00000164109	-1.03854	5.38898	23.9616	0.000223287	0.00200066	MAD2L1
ENSG00000070814	-1.03568	5.97493	23.7643	0.000231986	0.00205264	TCOF1
ENSG00000175449	-2.43601	1.73185	23.6434	0.000237511	0.00208236	RFESD
ENSG00000175768	-1.14079	5.75768	23.6545	0.000239437	0.00209788	TOMM5
ENSG00000184924	-1.14732	4.39722	23.5899	0.000240002	0.00209873	PTRHD1
ENSG00000169247	-1.24057	4.99659	23.4276	0.000247742	0.00215553	SH3TC2
ENSG00000152082	-1.06947	5.41363	23.4159	0.000248315	0.0021588	MZT2B
ENSG00000174775	-1.17638	4.94024	23.3876	0.000249695	0.00216939	HRAS
ENSG00000174371	-1.02205	5.1375	23.3495	0.000251571	0.00218006	EXO1
ENSG00000198056	-1.16758	3.89482	23.3344	0.000252321	0.00218516	PRIM1
ENSG00000104147	-1.54488	3.50938	23.3188	0.000253094	0.00218763	OIP5
ENSG00000163006	-1.40217	3.08644	23.3017	0.000253949	0.00219361	CCDC138
ENSG00000140451	-1.30079	2.83616	23.1821	0.000260006	0.00223303	PIF1
ENSG00000100714	-1.12511	3.6632	23.1442	0.000261956	0.00224405	MTHFD1
ENSG00000137807	-1.1898	5.59606	23.1685	0.00026333	0.00225438	KIF23
ENSG00000100632	-1.36472	7.25147	23.676	0.000265297	0.00226259	ERH
ENSG00000196177	-1.00363	4.46909	22.9763	0.000270819	0.00229804	ACADSB
ENSG00000165792	-1.08796	4.92382	22.8681	0.000276711	0.0023304	METTL17
ENSG00000169684	-1.55041	2.75509	22.7655	0.000282433	0.00235926	CHRNA5
ENSG00000179958	-1.59242	4.80199	23.0229	0.000282768	0.00235926	DCTPP1
ENSG00000121211	-1.28301	3.62969	22.7478	0.000283434	0.00236312	MND1
ENSG00000167889	-1.89917	2.97247	22.7452	0.000283581	0.00236312	MGAT5B
ENSG00000169288	-1.35285	4.50565	22.5763	0.000293342	0.00241456	MRPL1
ENSG00000203760	-1.51357	3.16628	22.4975	0.000298027	0.00244117	CENPW
ENSG00000171388	-1.27999	2.47822	22.4503	0.000300873	0.00246149	APLN
ENSG00000184220	-1.39061	5.30697	22.6034	0.000306114	0.00248773	CMSS1
ENSG00000124787	-1.29193	3.36446	22.3386	0.000307734	0.00249638	RPP40
ENSG00000145912	-1.0589	5.98289	22.3586	0.000309047	0.00250551	NHP2
ENSG00000185480	-1.10808	4.96995	22.1898	0.000317159	0.00256048	PARPBP
ENSG00000243678	-1.33814	8.42476	22.5907	0.00032145	0.00258737	NME2
ENSG00000165704	-1.23073	5.67068	22.1917	0.000327064	0.00261507	HPRT1
ENSG00000213397	-1.06518	3.49904	21.925	0.000334751	0.00266447	HAUS7
ENSG00000182004	-1.63455	5.1409	22.1605	0.000351436	0.00276734	SNRPE
ENSG00000078668	-1.06856	6.40056	21.7506	0.000351624	0.00276734	VDAC3
ENSG00000125835	-1.30187	7.76712	21.6568	0.00039052	0.00301874	SNRPB
ENSG00000186480	-1.5136	6.586	21.9258	0.000394599	0.00304327	INSIG1
ENSG00000198542	-1.45775	1.77836	21.05	0.000401336	0.00308463	ITGBL1
ENSG00000089280	-1.08618	7.56037	21.2083	0.00040348	0.00309337	FUS
ENSG00000180914	-1.35589	2.51552	20.8435	0.000419185	0.00316754	OXTR
ENSG00000167747	-1.04723	4.3461	20.8212	0.000421159	0.00317532	C19orf48
ENSG00000258429	-1.15279	3.21653	20.8059	0.000422526	0.00318385	PDF
ENSG00000029993	-1.03027	6.36138	20.7791	0.00042875	0.00321276	HMGB3
ENSG00000137168	-1.12705	7.13696	20.4375	0.000479651	0.0034855	PPIL1
ENSG00000187522	-1.23256	5.13958	20.233	0.000481655	0.0034944	HSPA14
ENSG00000136527	-1.55132	5.59652	20.5475	0.000505468	0.00362867	TRA2B
ENSG00000197837	-1.04757	4.21222	19.9437	0.000508316	0.0036438	H4-16
ENSG00000204335	-1.10906	2.18604	19.8291	0.000521151	0.00369734	SP5
ENSG00000187860	-1.40051	2.21698	19.7892	0.000525705	0.00371982	CCDC157
ENSG00000176894	-1.26834	3.4047	19.7867	0.000525994	0.00371982	PXMP2
ENSG00000123219	-1.1857	4.92578	19.8049	0.000526825	0.00372375	CENPK
ENSG00000136982	-1.0991	4.0406	19.7262	0.000533001	0.00375091	DSCC1
ENSG00000075239	-1.02638	5.31191	19.7247	0.000533176	0.00375091	ACAT1
ENSG00000174669	-1.15789	3.95932	19.7172	0.000534047	0.00375507	SLC29A2
ENSG00000175581	-1.54911	4.44986	19.8937	0.000535914	0.00376189	MRPL48
ENSG00000106025	-1.19455	2.79631	19.6596	0.000540832	0.00377125	TSPAN12
ENSG00000100142	-1.165	4.35426	19.6322	0.000544085	0.00378609	POLR2F
ENSG00000008311	-1.5279	4.74509	19.8368	0.000548074	0.00380794	AASS
ENSG00000163507	-1.09767	5.23752	19.5255	0.000556989	0.00385595	CIP2A
ENSG00000075336	-1.09193	2.86734	19.3	0.000585437	0.00399736	TIMM21
ENSG00000082126	-1.77154	1.70867	19.2922	0.000586449	0.00400225	MPP4
ENSG00000164953	-2.16837	2.33517	19.2675	0.00058968	0.00401615	TMEM67
ENSG00000171863	-2.87431	1.95984	19.2404	0.000598138	0.00406553	RPS7
ENSG00000117407	-1.75615	2.59421	19.1811	0.000601108	0.00407748	ARTN
ENSG00000213782	-1.00103	6.14992	19.199	0.000603657	0.00409064	DDX47
ENSG00000170516	-1.61377	3.55722	19.1202	0.000611194	0.00412717	COX7B2
ENSG00000152495	-1.24056	3.68523	19.0004	0.000625848	0.00420575	CAMK4
ENSG00000174547	-1.15862	4.75187	18.9707	0.000630018	0.00422882	MRPL11
ENSG00000140395	-1.71398	3.97647	19.1104	0.000635713	0.00425643	WDR61
ENSG00000134824	-1.17281	7.5999	19.2418	0.000639301	0.00427718	FADS2
ENSG00000164761	-1.44217	3.20063	18.7663	0.000659636	0.00436235	TNFRSF11B
ENSG00000152270	-1.02675	2.3756	18.7442	0.000662932	0.00438199	PDE3B
ENSG00000213160	-1.00313	4.03572	18.7137	0.000667515	0.00440364	KLHL23
ENSG00000163041	-1.07504	7.45273	18.8992	0.000668948	0.0044089	H3-3A
ENSG00000172339	-1.05392	3.16446	18.5717	0.000689333	0.00450999	ALG14
ENSG00000142856	-1.25821	3.5616	18.4971	0.000701113	0.00457371	ITGB3BP
ENSG00000204856	-1.05571	3.72915	18.4599	0.000707083	0.00460151	FAM216A
ENSG00000156136	-1.0429	5.62356	18.3042	0.000738397	0.00475016	DCK
ENSG00000145781	-1.38387	4.33999	18.2678	0.000744579	0.00477852	COMMD10
ENSG00000146263	-1.1045	3.46284	18.1821	0.000753476	0.00482181	MMS22L
ENSG00000226887	-1.76766	0.441126	18.1655	0.000756356	0.00483565	ERVMER34-1
ENSG00000111247	-1.05424	4.6057	18.1216	0.000764037	0.00486952	RAD51AP1
ENSG00000161981	-1.10349	3.68459	18.0565	0.000775596	0.0049143	SNRNP25
ENSG00000134809	-1.37328	4.35142	17.9856	0.000794452	0.00500678	TIMM10
ENSG00000138193	-2.30039	2.61774	17.9231	0.000806015	0.0050594	PLCE1
ENSG00000152147	-1.24016	3.98215	17.862	0.000811334	0.0050833	GEMIN6
ENSG00000083807	-2.06992	1.173	17.6714	0.000848173	0.00526752	SLC27A5
ENSG00000234602	-1.39242	1.60152	17.6398	0.000854476	0.00529668	MCIDAS
ENSG00000130332	-1.15564	4.241	17.4541	0.000892565	0.00547999	LSM7
ENSG00000186687	-1.4677	5.25146	17.7201	0.00091391	0.00556347	LYRM7
ENSG00000106268	-1.20457	3.40334	17.2236	0.000942558	0.0057011	NUDT1
ENSG00000183527	-1.11	3.74565	17.2033	0.0009471	0.00572086	PSMG1
ENSG00000167515	-1.4512	4.26025	17.2987	0.000948945	0.00572943	TRAPPC2L
ENSG00000118961	-1.1659	3.62811	17.187	0.000950776	0.00573277	LDAH
ENSG00000177700	-1.08764	7.18074	17.3438	0.000976666	0.00585999	POLR2L
ENSG00000164687	-1.56077	3.56893	17.0766	0.000982852	0.00587882	FABP5
ENSG00000125743	-1.19364	6.87346	17.3461	0.000997559	0.00594033	SNRPD2
ENSG00000150779	-1.30828	3.21464	16.9424	0.00100795	0.00598122	TIMM8B
ENSG00000188312	-1.08436	3.58156	16.8564	0.00102895	0.0060762	CENPP
ENSG00000139546	-1.06215	4.25358	16.7265	0.00106167	0.00621217	TARBP2
ENSG00000175279	-1.32294	2.26717	16.4003	0.00114922	0.00660947	CENPS
ENSG00000163170	-1.12934	4.36347	16.356	0.00116172	0.0066452	BOLA3
ENSG00000100526	-1.02543	5.97251	16.4729	0.0011625	0.00664609	CDKN3
ENSG00000187514	-1.17498	9.3449	16.6042	0.00117015	0.00668415	PTMA
ENSG00000161980	-1.14291	3.75328	16.2963	0.00117884	0.00672524	POLR3K
ENSG00000215425	-1.14038	2.89413	16.2444	0.00119396	0.00679225	DDX39B
ENSG00000168002	-1.22109	5.43178	16.2267	0.0012606	0.00708356	POLR2G
ENSG00000164405	-1.30264	5.98267	16.4201	0.00126846	0.00710699	UQCRQ
ENSG00000033011	-1.41433	4.00108	16.0122	0.00127282	0.00712249	ALG1
ENSG00000095906	-1.15499	4.12916	15.7999	0.00133284	0.0073839	NUBP2
ENSG00000082515	-1.03499	4.37768	15.7873	0.00133703	0.00739876	MRPL22
ENSG00000087253	-1.01749	3.81349	15.7852	0.00133775	0.00739967	LPCAT2
ENSG00000143977	-1.59359	5.97176	16.4766	0.00134901	0.00744974	SNRPG
ENSG00000127616	-1.40223	5.41927	16.0818	0.0013591	0.00748396	SMARCA4
ENSG00000139343	-1.06108	4.44652	15.7093	0.00136337	0.00750441	SNRPF
ENSG00000121940	-1.01359	4.48255	15.6408	0.00138697	0.00760741	CLCC1
ENSG00000170214	-1.13696	2.64547	15.4044	0.00147215	0.0079376	ADRA1B
ENSG00000169045	-1.50084	7.36951	16.1028	0.00148061	0.00797258	HNRNPH1
ENSG00000181418	-1.5607	0.804137	15.3437	0.00149498	0.00804131	DDN
ENSG00000116898	-1.00141	5.87568	15.4224	0.00150417	0.00808108	MRPS15
ENSG00000138668	-1.38704	7.28104	15.8558	0.00152876	0.00817726	HNRNPD
ENSG00000139291	-1.02258	5.52694	15.2438	0.00155757	0.00830496	TMEM19
ENSG00000186310	-1.1173	2.79657	15.15	0.00157057	0.00833838	NAP1L3
ENSG00000240184	-1.2003	2.75066	14.857	0.00169336	0.00885168	PCDHGC3
ENSG00000111639	-1.22816	5.86483	15.0775	0.00173432	0.00900826	MRPL51
ENSG00000126749	-1.74109	4.91955	15.1833	0.00178816	0.0092457	EMG1
ENSG00000172115	-1.0176	7.56494	14.848	0.00179085	0.00925191	CYCS
ENSG00000143933	-1.05143	9.30793	14.7792	0.00180714	0.00931623	CALM2
ENSG00000167306	-1.11079	3.18184	14.5343	0.00184156	0.00945941	MYO5B
ENSG00000169738	-1.06793	3.60926	14.474	0.00187087	0.00958075	DCXR
ENSG00000139428	-1.12145	2.96224	14.3945	0.00191032	0.00971619	MMAB
ENSG00000100344	-1.19955	2.29636	14.2367	0.00199149	0.0099745	PNPLA3
ENSG00000151917	-1.0428	1.85117	14.1926	0.0020149	0.0100471	BEND6
ENSG00000137492	-1.04298	5.59707	14.2881	0.00202229	0.0100725	THAP12
ENSG00000129173	-1.00661	4.708	14.1086	0.00206029	0.0102164	E2F8
ENSG00000113356	-1.24948	3.69577	14.0823	0.00207478	0.0102693	POLR3G
ENSG00000151353	-1.27001	4.33697	14.0159	0.00215289	0.0105397	TMEM18
ENSG00000177868	-1.04273	3.18995	13.876	0.00219235	0.0106939	SVBP
ENSG00000186132	-1.28948	1.53307	13.7786	0.00225048	0.0108946	C2orf76
ENSG00000275600	-1.2532	3.65885	13.7367	0.00227604	0.0109828	PIGW
ENSG00000173660	-1.04344	5.82804	13.6783	0.00241742	0.0114717	UQCRH
ENSG00000242689	-1.14451	1.9557	13.4776	0.00244169	0.0115609	CNTF
ENSG00000111196	-1.8621	3.17879	13.533	0.00247716	0.0116969	MAGOHB
ENSG00000132423	-1.35014	2.20868	13.3661	0.00251717	0.0118241	COQ3
ENSG00000184990	-1.06809	5.04479	13.4183	0.00252593	0.0118611	SIVA1
ENSG00000179988	-1.11936	2.41498	13.3042	0.00256024	0.011982	PSTK
ENSG00000184162	-1.05199	4.28839	13.1496	0.00267159	0.012398	NR2C2AP
ENSG00000174886	-1.05023	6.26878	13.3038	0.00271168	0.0125365	NDUFA11
ENSG00000183617	-1.15345	4.08908	12.9646	0.00282042	0.0128975	MRPL54
ENSG00000004779	-1.18599	4.82014	12.9633	0.0028953	0.0131473	NDUFAB1
ENSG00000101247	-1.05237	2.66635	12.7359	0.00299777	0.013502	NDUFAF5
ENSG00000197467	-1.02611	5.81157	12.734	0.00313659	0.0139683	COL13A1
ENSG00000156831	-1.06381	2.62648	12.5697	0.00314149	0.0139812	NSMCE2
ENSG00000276043	-1.55818	5.80052	13.1078	0.00318362	0.014131	UHRF1
ENSG00000138796	-1.19248	4.92245	12.5884	0.00325795	0.014385	HADH
ENSG00000158089	-1.05347	1.62856	12.4365	0.00326248	0.0144003	GALNT14
ENSG00000099998	-1.0477	5.35809	12.468	0.00331976	0.0145814	GGT5
ENSG00000173930	-1.73782	1.33313	11.938	0.00376493	0.0159888	SLCO4C1
ENSG00000241468	-1.00603	6.03511	12.0171	0.00385395	0.0162653	ATP5MF
ENSG00000137710	-1.98792	3.31008	12.0536	0.00386344	0.0162838	RDX
ENSG00000008277	-1.46097	2.42179	11.8393	0.00387462	0.0163105	ADAM22
ENSG00000165521	-1.04765	2.65806	11.7501	0.003977	0.0166271	EML5
ENSG00000102452	-1.71954	0.841237	11.5261	0.0042479	0.0174773	NALCN
ENSG00000164398	-6.18598	-0.684394	12.1963	0.0042998	0.0176262	ACSL6
ENSG00000068615	-1.08879	1.91933	11.4338	0.00436561	0.0178416	REEP1
ENSG00000106399	-1.33706	4.58715	11.5942	0.00438728	0.0179113	RPA3
ENSG00000120334	-1.12064	3.58851	11.3433	0.00448471	0.0181621	CENPL
ENSG00000180992	-1.05431	6.5567	11.523	0.00457685	0.0184307	MRPL14
ENSG00000118418	-1.02556	4.2028	11.2731	0.00457971	0.0184356	HMGN3
ENSG00000152253	-1.07014	3.29081	11.1673	0.00472723	0.0188949	SPC25
ENSG00000170681	-1.30061	1.39169	11.0928	0.00483443	0.0192433	CAVIN4
ENSG00000196754	-1.31351	5.2708	11.3419	0.00486472	0.0193493	S100A2
ENSG00000144867	-4.93578	1.23222	11.2976	0.00491259	0.0194968	SRPRB
ENSG00000155099	-1.08153	3.60815	10.9474	0.00505167	0.0199195	PIP4P2
ENSG00000184709	-1.03893	1.57575	10.9019	0.00512198	0.0201143	LRRC26
ENSG00000153933	-1.0195	2.00398	10.863	0.00518292	0.0203003	DGKE
ENSG00000186153	-1.19081	2.19846	10.7653	0.00533986	0.0207563	WWOX
ENSG00000113649	-1.03163	5.68236	10.885	0.00538496	0.0208638	TCERG1
ENSG00000120658	-1.26004	1.76254	10.64	0.00554912	0.0213552	ENOX1
ENSG00000123297	-1.74489	2.81606	10.6227	0.00567596	0.0217441	TSFM
ENSG00000189043	-1.09698	6.87726	10.8487	0.00568655	0.0217785	NDUFA4
ENSG00000169174	-1.24682	6.39648	10.8735	0.0057756	0.0220623	PCSK9
ENSG00000196154	-1.06189	8.21124	10.7426	0.00578318	0.0220623	S100A4
ENSG00000117069	-1.30832	0.720058	10.5053	0.00578465	0.0220623	ST6GALNAC5
ENSG00000213185	-1.03262	2.94568	10.4662	0.00585516	0.0222658	FAM24B
ENSG00000162062	-1.26156	2.65264	10.3769	0.00601994	0.0227064	TEDC2
ENSG00000198515	-1.96131	0.533172	10.3559	0.00605947	0.0227851	CNGA1
ENSG00000123975	-1.16632	5.99787	10.539	0.0062535	0.0233517	CKS2
ENSG00000217555	-1.05236	4.73187	10.2594	0.00637542	0.0237018	CKLF
ENSG00000218336	-1.03299	5.99113	10.3385	0.00648037	0.0240057	TENM3
ENSG00000260238	-1.52348	1.89664	9.97112	0.00683904	0.0249566	PMF1-BGLAP
ENSG00000108590	-1.23666	3.94241	9.85763	0.00722504	0.0260055	MED31
ENSG00000115541	-1.14845	5.4911	9.96578	0.00731438	0.0262498	HSPE1
ENSG00000074966	-1.33032	2.23738	9.74058	0.00736129	0.0263971	TXK
ENSG00000143942	-1.16052	2.77126	9.71312	0.00742651	0.0265461	CHAC2
ENSG00000165264	-1.14721	5.3161	9.8716	0.00749684	0.0267548	NDUFB6
ENSG00000092208	-1.02235	3.88179	9.64145	0.00759987	0.0270436	GEMIN2
ENSG00000240972	-1.06723	7.50322	9.84148	0.00774007	0.0274627	MIF
ENSG00000124279	-1.11643	3.86631	9.57431	0.00779443	0.0276108	FASTKD3
ENSG00000173809	-4.14991	-0.772232	9.4234	0.00815665	0.0285642	TDRD12
ENSG00000214960	-1.41605	2.05709	9.37321	0.00829138	0.0288707	CRPPA
ENSG00000075131	-1.049	3.66767	9.34667	0.00836366	0.0290323	TIPIN
ENSG00000150456	-1.19991	1.46564	9.34058	0.00838034	0.0290738	EEF1AKMT1
ENSG00000138002	-1.12076	4.09863	9.37688	0.00839203	0.0291007	IFT172
ENSG00000137288	-1.07989	5.23961	9.44942	0.00846402	0.0292449	UQCC2
ENSG00000134569	-1.27084	1.96951	9.24384	0.00865061	0.0297376	LRP4
ENSG00000146047	-2.58209	-0.807092	9.21619	0.00872972	0.0299324	H2BC1
ENSG00000161267	-1.64805	3.69324	9.3276	0.00890554	0.0303626	BDH1
ENSG00000163283	-1.96504	3.62885	9.4001	0.00898894	0.0305719	ALPP
ENSG00000120279	-1.28496	1.81717	9.10272	0.0090631	0.0307775	MYCT1
ENSG00000150787	-1.1858	3.93981	9.13535	0.00911635	0.0309038	PTS
ENSG00000109738	-1.00928	3.14292	9.03859	0.00925801	0.0312587	GLRB
ENSG00000178776	-1.81259	0.144349	8.96504	0.00948753	0.0318412	C5orf46
ENSG00000166803	-1.03855	5.36519	9.09382	0.00949357	0.0318456	PCLAF
ENSG00000088727	-1.41124	1.21918	8.89288	0.00971911	0.0324324	KIF9
ENSG00000151892	-1.70944	1.62434	8.77464	0.0101128	0.0334969	GFRA1
ENSG00000101353	-1.09749	1.62643	8.61034	0.0106907	0.0349723	MROH8
ENSG00000170144	-1.13072	7.23652	8.81491	0.0109801	0.0356244	HNRNPA3
ENSG00000100387	-1.01326	5.2507	8.63129	0.011005	0.0356794	RBX1
ENSG00000124491	-2.13399	0.861741	8.52447	0.0110079	0.0356804	F13A1
ENSG00000113387	-1.03952	6.49015	8.73229	0.0110125	0.0356865	SUB1
ENSG00000021574	-1.09911	4.15944	8.48578	0.0113366	0.0364909	SPAST
ENSG00000178343	-1.05744	1.77727	8.19623	0.0123247	0.0387992	SHISA3
ENSG00000148950	-1.22924	1.66112	8.16525	0.0124582	0.0390912	IMMP1L
ENSG00000123810	-1.13459	1.74286	8.14816	0.0125325	0.0392419	B9D2
ENSG00000123843	-1.59185	5.62638	8.42035	0.0131303	0.0407484	C4BPB
ENSG00000106538	-1.77871	2.33995	7.95228	0.0136043	0.0417815	RARRES2
ENSG00000188452	-2.81692	-0.415791	7.90706	0.0136373	0.0418543	CERKL
ENSG00000128274	-1.30529	1.81812	7.86362	0.0138482	0.0423565	A4GALT
ENSG00000171204	-1.14709	4.21523	7.7072	0.0150505	0.0451816	TMEM126B
ENSG00000139180	-1.05602	6.01159	7.76047	0.0153543	0.0458549	NDUFA9
ENSG00000124614	-1.182	3.41749	7.5972	0.0153573	0.0458549	RPS10
ENSG00000127129	-1.2448	0.663814	7.52811	0.0156098	0.0464359	EDN2
ENSG00000086189	-3.85072	2.37195	7.86703	0.0157343	0.0467032	DIMT1
ENSG00000099194	-1.0385	9.65183	7.59719	0.0162086	0.0478052	SCD
ENSG00000158427	-1.14416	2.84987	7.37684	0.0164879	0.0484169	TMSB15B
ENSG00000107614	-1.97592	3.28276	7.55199	0.0165987	0.0486572	TRDMT1

## Sheet: D8vsNT_up
genes	logFC	logCPM	F	PValue	FDR	Symbol
ENSG00000163638	2.5474	5.67829	227.478	3.58546e-10	1.20633e-06	ADAMTS9
ENSG00000172183	1.78942	5.71505	206.537	6.86564e-10	1.84796e-06	ISG20
ENSG00000006118	2.65423	7.67908	194.01	1.04378e-09	2.10154e-06	TMEM132A
ENSG00000110944	3.89283	3.3322	192.674	1.09309e-09	2.10154e-06	IL23A
ENSG00000178607	2.32852	7.07433	179.103	1.77828e-09	2.5794e-06	ERN1
ENSG00000134070	2.089	6.40445	175.539	2.03222e-09	2.5794e-06	IRAK2
ENSG00000162654	1.63098	6.54708	174.189	2.13906e-09	2.5794e-06	GBP4
ENSG00000106366	1.74623	9.45468	168.178	2.69941e-09	2.68754e-06	SERPINE1
ENSG00000166592	2.68859	4.19679	167.289	2.79577e-09	2.68754e-06	RRAD
ENSG00000265972	1.74909	10.0027	162.249	3.42188e-09	3.07011e-06	TXNIP
ENSG00000272398	2.06833	5.63261	147.592	6.37707e-09	5.11101e-06	CD24
ENSG00000124762	1.93675	8.50415	144.994	7.163e-09	5.11101e-06	CDKN1A
ENSG00000058085	3.11919	9.23059	146.365	7.43599e-09	5.11101e-06	LAMC2
ENSG00000172216	1.41112	7.48753	142.552	8.00385e-09	5.11101e-06	CEBPB
ENSG00000090339	3.19259	9.37067	143.785	8.62137e-09	5.11101e-06	ICAM1
ENSG00000221963	1.36379	7.45038	139.512	9.2126e-09	5.11101e-06	APOL6
ENSG00000168685	2.72436	7.27291	139.625	9.53508e-09	5.11101e-06	IL7R
ENSG00000145901	2.0757	10.0225	138.146	9.82264e-09	5.11101e-06	TNIP1
ENSG00000283158	3.0074	6.2194	139.661	9.95645e-09	5.11101e-06	MUC5AC
ENSG00000006459	2.29827	4.58676	136.659	1.05395e-08	5.11101e-06	KDM7A
ENSG00000206450	2.69691	5.74013	134.067	1.1937e-08	5.5396e-06	HLA-B
ENSG00000056558	2.1253	7.45341	131.668	1.34211e-08	6.02069e-06	TRAF1
ENSG00000118503	2.71654	7.53096	127.56	1.80643e-08	7.25159e-06	TNFAIP3
ENSG00000204592	1.0047	7.49127	123.952	1.98335e-08	7.62625e-06	HLA-E
ENSG00000166750	2.08186	6.50146	122.289	2.1637e-08	7.85816e-06	SLFN5
ENSG00000116514	1.36875	6.33974	122.174	2.17694e-08	7.85816e-06	RNF19B
ENSG00000072682	1.71992	6.67234	121.812	2.21883e-08	7.85816e-06	P4HA2
ENSG00000115594	3.51302	5.75305	124.439	2.35037e-08	8.1106e-06	IL1R1
ENSG00000170369	3.01659	6.52486	123.082	2.49796e-08	8.38126e-06	CST2
ENSG00000125347	1.45519	7.26832	119.181	2.55336e-08	8.38126e-06	IRF1
ENSG00000106070	1.84669	8.18991	117.602	2.7817e-08	8.70606e-06	GRB10
ENSG00000178726	1.52229	7.3587	116.595	2.93939e-08	8.99051e-06	THBD
ENSG00000124145	2.24201	10.3601	116.108	3.01925e-08	9.02956e-06	SDC4
ENSG00000168032	2.28433	5.23366	115.544	3.11485e-08	9.11296e-06	ENTPD3
ENSG00000147872	1.28469	7.50795	112.486	3.69778e-08	1.04282e-05	PLIN2
ENSG00000105246	4.59873	2.31907	112.383	3.71937e-08	1.04282e-05	EBI3
ENSG00000173193	1.50888	8.19223	106.187	5.3365e-08	1.35507e-05	PARP14
ENSG00000100342	1.47675	6.03103	104.312	5.97477e-08	1.43586e-05	APOL1
ENSG00000041353	1.45705	7.63578	103.423	6.30716e-08	1.48915e-05	RAB27B
ENSG00000149289	1.66493	7.64635	101.657	7.03297e-08	1.59304e-05	ZC3H12C
ENSG00000105939	1.07766	8.94079	101.499	7.10227e-08	1.59304e-05	ZC3HAV1
ENSG00000124201	1.41019	9.11307	97.8113	8.96726e-08	1.97838e-05	ZNFX1
ENSG00000102312	1.39009	4.84935	96.8536	9.53917e-08	2.07062e-05	PORCN
ENSG00000135677	1.07961	8.8787	96.2079	9.94818e-08	2.11996e-05	GNS
ENSG00000186470	1.19918	6.40154	95.7319	1.02625e-07	2.11996e-05	BTN3A2
ENSG00000130477	4.38424	4.42451	98.2669	1.03966e-07	2.11996e-05	UNC13A
ENSG00000137628	2.26701	7.93332	94.9439	1.11562e-07	2.20795e-05	DDX60
ENSG00000146021	2.09178	4.08151	92.3571	1.28463e-07	2.50558e-05	KLHL3
ENSG00000121671	1.2688	4.48857	91.0821	1.40099e-07	2.65556e-05	CRY2
ENSG00000137449	1.21449	7.28922	88.2551	1.70451e-07	3.14237e-05	CPEB2
ENSG00000101311	1.41048	5.59359	87.7806	1.76249e-07	3.1626e-05	FERMT1
ENSG00000198855	1.69672	5.71215	87.1465	1.84351e-07	3.1842e-05	FICD
ENSG00000136826	1.61017	7.50486	86.9524	1.86916e-07	3.1842e-05	KLF4
ENSG00000070961	1.15776	9.1833	86.5399	1.92502e-07	3.20378e-05	ATP2B1
ENSG00000116016	1.39268	7.37698	86.5107	1.92905e-07	3.20378e-05	EPAS1
ENSG00000163803	1.42276	5.03814	86.0714	1.9908e-07	3.20378e-05	PLB1
ENSG00000197565	2.99682	3.57044	85.8451	2.02349e-07	3.20378e-05	COL4A6
ENSG00000115919	2.81406	7.62676	89.834	2.10571e-07	3.29519e-05	KYNU
ENSG00000158467	1.89338	5.32423	84.7097	2.19699e-07	3.3599e-05	AHCYL2
ENSG00000070404	1.3637	5.6435	84.4112	2.24538e-07	3.39532e-05	FSTL3
ENSG00000026950	1.19989	6.73435	83.7854	2.35083e-07	3.51528e-05	BTN3A1
ENSG00000111801	1.44861	5.78133	82.8787	2.5138e-07	3.71766e-05	BTN3A3
ENSG00000167772	2.20561	4.13831	82.1687	2.65042e-07	3.87711e-05	ANGPTL4
ENSG00000166670	3.81473	1.82803	81.9322	2.6978e-07	3.88099e-05	MMP10
ENSG00000174804	1.06391	6.54706	81.8684	2.71075e-07	3.88099e-05	FZD4
ENSG00000146674	1.27138	6.94922	81.576	2.77099e-07	3.92547e-05	IGFBP3
ENSG00000197746	1.06861	10.037	81.2909	2.8312e-07	3.96899e-05	PSAP
ENSG00000104856	1.80548	6.01532	80.2271	3.06942e-07	4.1578e-05	RELB
ENSG00000138642	1.61231	6.87706	80.0099	3.12083e-07	4.1578e-05	HERC6
ENSG00000119514	1.53453	3.7873	79.8954	3.14832e-07	4.1578e-05	GALNT12
ENSG00000089127	2.27735	5.22975	79.642	3.21016e-07	4.1578e-05	OAS1
ENSG00000128165	1.7025	4.83861	79.6303	3.21304e-07	4.1578e-05	ADM2
ENSG00000147689	2.87459	5.35361	80.5551	3.45378e-07	4.38499e-05	FAM83A
ENSG00000068971	1.30198	5.68355	78.2567	3.57367e-07	4.46842e-05	PPP2R5B
ENSG00000137460	2.62934	3.16679	78.0785	3.62375e-07	4.47417e-05	FHDC1
ENSG00000008294	1.20924	9.0766	77.2332	3.87251e-07	4.68284e-05	SPAG9
ENSG00000124102	5.45887	4.15988	82.319	3.89715e-07	4.68284e-05	PI3
ENSG00000115009	6.11909	2.77489	77.971	3.93981e-07	4.6922e-05	CCL20
ENSG00000080561	1.86036	4.78355	76.651	4.05516e-07	4.75236e-05	MID2
ENSG00000122641	2.07097	5.26015	76.5111	4.10051e-07	4.75236e-05	INHBA
ENSG00000146232	1.2883	6.32783	76.4518	4.11989e-07	4.75236e-05	NFKBIE
ENSG00000174938	1.37828	6.45887	76.3958	4.13831e-07	4.75236e-05	SEZ6L2
ENSG00000185624	1.27775	9.7456	76.3094	4.16687e-07	4.75236e-05	P4HB
ENSG00000169116	2.53656	4.86592	76.4149	4.23093e-07	4.78487e-05	PARM1
ENSG00000205755	2.06542	4.62671	75.8373	4.32713e-07	4.81278e-05	CRLF2
ENSG00000188153	1.51757	5.04056	74.998	4.62972e-07	5.0766e-05	COL4A5
ENSG00000185215	2.28351	9.09426	76.4915	4.63978e-07	5.0766e-05	TNFAIP2
ENSG00000163347	2.95759	5.30703	76.5885	4.82022e-07	5.2315e-05	CLDN1
ENSG00000167779	2.3085	7.32326	75.9969	5.04863e-07	5.33519e-05	IGFBP6
ENSG00000157601	1.46588	4.90835	73.785	5.1106e-07	5.33519e-05	MX1
ENSG00000123610	5.77433	2.84871	74.8919	5.11402e-07	5.33519e-05	TNFAIP6
ENSG00000123240	1.00935	7.38084	73.654	5.16586e-07	5.33519e-05	OPTN
ENSG00000172432	1.09722	7.52707	73.5896	5.19327e-07	5.33519e-05	GTPBP2
ENSG00000100906	1.85267	8.21082	73.5808	5.28897e-07	5.39234e-05	NFKBIA
ENSG00000169245	1.44269	5.8801	73.0623	5.42409e-07	5.48853e-05	CXCL10
ENSG00000163739	4.77563	6.66121	86.8891	5.60438e-07	5.58694e-05	CXCL1
ENSG00000140450	2.11626	4.10971	72.4464	5.70868e-07	5.64907e-05	ARRDC4
ENSG00000125538	4.78371	4.19347	75.7352	6.07596e-07	5.94433e-05	IL1B
ENSG00000183486	2.06046	3.57993	71.4367	6.21282e-07	5.99216e-05	MX2
ENSG00000198018	1.04043	5.9874	71.344	6.2616e-07	5.99216e-05	ENTPD7
ENSG00000168394	1.7889	6.98666	71.0905	6.50773e-07	6.11554e-05	TAP1
ENSG00000119508	1.97132	3.76333	70.8237	6.5436e-07	6.11554e-05	NR4A3
ENSG00000150630	1.31837	7.08044	70.7076	6.60851e-07	6.13361e-05	VEGFC
ENSG00000164400	3.94194	6.20056	79.419	6.73251e-07	6.16534e-05	CSF2
ENSG00000171298	1.67002	6.41449	70.4862	6.73432e-07	6.16534e-05	GAA
ENSG00000044574	1.29309	9.60556	69.396	7.39492e-07	6.63472e-05	HSPA5
ENSG00000213694	2.4751	3.67199	69.2339	7.49932e-07	6.65928e-05	S1PR3
ENSG00000163435	2.08864	3.62402	69.2002	7.52126e-07	6.65928e-05	ELF3
ENSG00000107201	1.49902	8.44145	68.3687	8.0858e-07	7.11233e-05	DDX58
ENSG00000086544	1.23594	4.84682	67.6947	8.5791e-07	7.40112e-05	ITPKC
ENSG00000148346	7.8207	5.85995	83.1888	8.70644e-07	7.46314e-05	LCN2
ENSG00000196611	4.04068	9.2267	76.8447	8.92075e-07	7.59845e-05	MMP1
ENSG00000154451	3.14178	5.44514	70.5792	9.03221e-07	7.645e-05	GBP5
ENSG00000181830	1.06812	5.2559	66.9347	9.17692e-07	7.67929e-05	SLC35C1
ENSG00000143507	1.4589	6.26182	66.9226	9.18684e-07	7.67929e-05	DUSP10
ENSG00000135373	1.1461	9.02406	66.7924	9.29409e-07	7.72098e-05	EHF
ENSG00000070540	1.03662	5.89359	65.7485	1.02076e-06	8.42781e-05	WIPI1
ENSG00000166016	1.31227	6.31477	65.5605	1.03827e-06	8.4685e-05	ABTB2
ENSG00000130513	2.13205	5.46014	65.7066	1.05034e-06	8.51531e-05	GDF15
ENSG00000197329	1.85589	6.40682	65.5724	1.06314e-06	8.55482e-05	PELI1
ENSG00000048052	1.35318	7.34526	65.1187	1.08081e-06	8.6068e-05	HDAC9
ENSG00000174307	1.02012	4.96646	64.4096	1.15329e-06	9.07661e-05	PHLDA3
ENSG00000166340	1.49028	7.17011	64.2281	1.17273e-06	9.17594e-05	TPP1
ENSG00000198380	1.26749	7.46695	64.1329	1.18307e-06	9.20329e-05	GFPT1
ENSG00000205413	1.543	8.36421	63.9925	1.19851e-06	9.26988e-05	SAMD9
ENSG00000177283	1.58977	6.05609	63.8438	1.21512e-06	9.34459e-05	FZD8
ENSG00000162366	5.69953	4.2513	69.1996	1.2363e-06	9.4535e-05	PDZK1IP1
ENSG00000102401	1.02033	6.05911	63.3713	1.26966e-06	9.49787e-05	ARMCX3
ENSG00000130203	1.95571	2.58116	62.7491	1.3458e-06	9.79015e-05	APOE
ENSG00000108771	1.43907	5.24895	62.2196	1.41471e-06	9.9199e-05	DHX58
ENSG00000084734	2.4665	3.79619	62.2119	1.41573e-06	9.9199e-05	GCKR
ENSG00000140105	1.3622	8.89669	62.1608	1.4226e-06	9.9199e-05	WARS1
ENSG00000131203	3.57784	5.62719	67.6776	1.47539e-06	0.000102349	IDO1
ENSG00000099814	1.11321	6.51291	61.7023	1.48594e-06	0.000102552	CEP170B
ENSG00000100219	1.04789	7.72196	60.9219	1.60128e-06	0.000107595	XBP1
ENSG00000064886	5.44295	3.43104	63.7965	1.60696e-06	0.000107595	CHI3L2
ENSG00000167941	2.87091	2.7952	60.0939	1.73497e-06	0.000115021	SOST
ENSG00000112299	4.85347	4.27618	64.0085	1.81834e-06	0.000119957	VNN1
ENSG00000104951	2.57435	2.21773	59.3188	1.87175e-06	0.00012268	IL4I1
ENSG00000112773	1.40666	6.43749	59.2858	1.87785e-06	0.00012268	TENT5A
ENSG00000163874	2.55762	5.83222	61.5735	1.94469e-06	0.000125825	ZC3H12A
ENSG00000077150	1.94291	6.55313	59.8947	1.95795e-06	0.000126077	NFKB2
ENSG00000197608	1.57439	5.972	58.6466	2.00041e-06	0.00012759	ZNF841
ENSG00000167106	1.53285	7.3547	58.1127	2.10981e-06	0.000133304	FAM102A
ENSG00000165029	1.17672	7.81529	58.0199	2.1295e-06	0.00013392	ABCA1
ENSG00000162241	2.11897	2.78409	57.8882	2.15784e-06	0.000134893	SLC25A45
ENSG00000163734	4.12256	3.89145	59.9666	2.20069e-06	0.000135857	CXCL3
ENSG00000197818	1.04888	6.19	57.449	2.25544e-06	0.000138477	SLC9A8
ENSG00000010818	1.2914	7.47273	56.8311	2.40142e-06	0.000143637	HIVEP2
ENSG00000075651	1.25901	5.44976	56.3244	2.52919e-06	0.00015061	PLD1
ENSG00000153294	1.86403	2.95603	55.9837	2.61946e-06	0.000154617	ADGRF4
ENSG00000261371	2.0583	2.68094	55.8045	2.66839e-06	0.000156136	PECAM1
ENSG00000169248	2.13705	6.31555	57.3737	2.73142e-06	0.000159132	CXCL11
ENSG00000135604	1.54896	3.32156	55.4184	2.77745e-06	0.000159425	STX11
ENSG00000105327	1.71878	4.5883	55.4046	2.78146e-06	0.000159425	BBC3
ENSG00000003402	1.63234	7.95397	55.4727	2.82289e-06	0.000159452	CFLAR
ENSG00000141574	1.28569	5.70251	55.2586	2.82407e-06	0.000159452	SECTM1
ENSG00000163975	1.02797	7.32313	54.8575	2.94509e-06	0.000162286	MELTF
ENSG00000128335	1.25702	5.74061	54.8275	2.95437e-06	0.000162286	APOL2
ENSG00000172602	2.6576	3.42943	54.5768	3.03327e-06	0.000164604	RND1
ENSG00000196878	1.00163	9.9862	54.4253	3.08211e-06	0.000166583	LAMB3
ENSG00000101298	1.17571	5.47404	54.2791	3.13013e-06	0.000167666	SNPH
ENSG00000071054	1.44884	9.58676	54.2508	3.13952e-06	0.000167666	MAP4K4
ENSG00000147408	2.30661	3.99483	53.5116	3.39647e-06	0.000179254	CSGALNACT1
ENSG00000185339	1.46049	4.27178	53.3738	3.447e-06	0.000180505	TCN2
ENSG00000107864	1.10636	4.33556	53.2734	3.48434e-06	0.000181203	CPEB3
ENSG00000155962	2.9296	2.82999	52.792	3.66994e-06	0.000189234	CLIC2
ENSG00000087074	1.15931	8.54976	52.1708	3.92634e-06	0.000200915	PPP1R15A
ENSG00000106541	2.15115	7.05229	54.392	3.94977e-06	0.000201348	AGR2
ENSG00000030582	1.09421	9.47613	51.9084	4.04072e-06	0.000204909	GRN
ENSG00000171223	1.33688	7.78513	51.8874	4.05007e-06	0.000204909	JUNB
ENSG00000197442	1.02026	4.36196	51.6075	4.17663e-06	0.000210521	MAP3K5
ENSG00000105559	1.16746	5.48245	51.4671	4.24182e-06	0.000212724	PLEKHA4
ENSG00000119938	1.56342	2.97933	51.1479	4.39437e-06	0.000217313	PPP1R3C
ENSG00000112715	1.84277	8.81053	51.5397	4.65706e-06	0.000225202	VEGFA
ENSG00000123989	1.02079	6.3408	50.4219	4.76522e-06	0.000228222	CHPF
ENSG00000163082	3.88418	1.5921	50.3582	4.79941e-06	0.000229044	SGPP2
ENSG00000128965	1.64657	5.52176	50.2702	4.84715e-06	0.000230505	CHAC1
ENSG00000178104	1.09075	6.9746	49.9605	5.01947e-06	0.000235211	PDE4DIP
ENSG00000049249	2.51056	3.7793	49.9509	5.0249e-06	0.000235211	TNFRSF9
ENSG00000140199	1.1434	6.13793	49.4686	5.30769e-06	0.000245467	SLC12A6
ENSG00000136244	3.23272	7.5093	55.802	5.40818e-06	0.000249106	IL6
ENSG00000130707	2.80709	4.0867	49.7961	5.45863e-06	0.000249871	ASS1
ENSG00000136514	1.48425	3.36355	48.887	5.67311e-06	0.000256204	RTP4
ENSG00000171051	2.02618	3.28228	48.4677	5.95444e-06	0.000264471	FPR1
ENSG00000154188	1.98083	3.74856	48.3802	6.01515e-06	0.000265887	ANGPT1
ENSG00000125772	1.13483	4.99447	48.3649	6.02583e-06	0.000265887	GPCPD1
ENSG00000206305	4.77868	1.92812	47.9028	6.35895e-06	0.000276145	HLA-DQA1
ENSG00000117226	1.19121	6.41992	47.8334	6.41072e-06	0.000276524	GBP3
ENSG00000025708	2.2274	3.95386	47.7658	6.46166e-06	0.000277831	TYMP
ENSG00000138135	1.11139	4.66875	47.5456	6.6309e-06	0.000284199	CH25H
ENSG00000115008	3.92055	4.3947	50.6394	6.66022e-06	0.00028455	IL1A
ENSG00000059728	1.42851	6.69197	47.4429	6.71148e-06	0.000285833	MXD1
ENSG00000185352	2.68025	5.47032	50.015	6.75441e-06	0.000286148	HS6ST3
ENSG00000176463	1.24971	4.98991	47.2937	6.83058e-06	0.000288169	SLCO3A1
ENSG00000073756	4.22087	7.75246	56.136	6.85221e-06	0.000288178	PTGS2
ENSG00000121858	2.64293	6.23906	50.6967	7.05758e-06	0.000291662	TNFSF10
ENSG00000160223	2.08197	4.39399	47.0085	7.06507e-06	0.000291662	ICOSLG
ENSG00000132510	1.34761	6.47831	46.7996	7.24265e-06	0.000297169	KDM6B
ENSG00000088826	1.06642	4.58858	46.5948	7.4218e-06	0.000300136	SMOX
ENSG00000152952	1.03823	7.79303	46.5626	7.45037e-06	0.000300201	PLOD2
ENSG00000171522	1.01531	5.71827	46.4087	7.58882e-06	0.000304867	PTGER4
ENSG00000067798	1.00785	7.37423	46.3292	7.66157e-06	0.000305092	NAV3
ENSG00000152377	2.36675	4.704	47.0051	7.66244e-06	0.000305092	SPOCK1
ENSG00000180530	1.03083	6.03934	46.2924	7.6955e-06	0.000305504	NRIP1
ENSG00000163545	1.13079	4.63912	46.1687	7.81073e-06	0.000308261	NUAK2
ENSG00000268104	5.62185	2.26861	46.4349	8.02896e-06	0.000315947	SLC6A14
ENSG00000125730	3.03594	5.87571	49.7179	8.09251e-06	0.000317519	C3
ENSG00000182393	1.95584	2.41738	45.5271	8.44107e-06	0.000326219	IFNL1
ENSG00000184164	1.01018	3.86779	45.5094	8.45926e-06	0.000326219	CRELD2
ENSG00000214814	3.50996	1.73952	45.509	8.45968e-06	0.000326219	FER1L6
ENSG00000146859	1.54459	2.82505	45.1917	8.79362e-06	0.000336206	TMEM140
ENSG00000187957	1.83555	2.93086	44.7497	9.28418e-06	0.000350973	DNER
ENSG00000178033	2.40322	1.78823	44.6951	9.34685e-06	0.000351368	CALHM5
ENSG00000130775	1.44575	4.2421	44.6724	9.37307e-06	0.000351373	THEMIS2
ENSG00000185022	1.21565	6.85841	44.6228	9.43073e-06	0.00035202	MAFF
ENSG00000011422	1.20851	7.96101	44.6125	9.44266e-06	0.00035202	PLAUR
ENSG00000131669	1.1745	5.54872	44.4987	9.57661e-06	0.000355047	NINJ1
ENSG00000116183	3.13964	3.40442	44.622	9.60678e-06	0.000355187	PAPPA2
ENSG00000173918	5.20191	2.72208	45.5738	9.72413e-06	0.00035854	C1QTNF1
ENSG00000158292	1.25925	5.15234	43.9464	1.02577e-05	0.00037582	GPR153
ENSG00000138061	2.81017	8.60354	47.9674	1.04398e-05	0.000376674	CYP1B1
ENSG00000008517	3.10597	4.86133	46.1849	1.08062e-05	0.000387815	IL32
ENSG00000181458	1.94465	3.31363	43.4104	1.09722e-05	0.000390645	TMEM45A
ENSG00000005238	1.08902	6.49848	43.0932	1.14216e-05	0.000403283	FAM214B
ENSG00000124107	4.40257	2.68668	43.5219	1.1447e-05	0.000403283	SLPI
ENSG00000082641	1.08598	9.28236	42.9435	1.1641e-05	0.000407981	NFE2L1
ENSG00000280682	1.03331	8.90013	42.7396	1.19476e-05	0.000416218	HYOU1
ENSG00000187479	2.43746	2.10199	42.6953	1.20154e-05	0.000416218	C11orf96
ENSG00000221866	2.06229	3.29749	42.4193	1.24481e-05	0.000425163	PLXNA4
ENSG00000177409	1.49787	7.00144	42.6476	1.26221e-05	0.000427879	SAMD9L
ENSG00000170581	1.02775	7.12279	42.1037	1.29647e-05	0.000436196	STAT2
ENSG00000147168	3.32698	1.68238	42.0781	1.30076e-05	0.000436548	IL2RG
ENSG00000234487	4.8107	3.51608	44.3959	1.33078e-05	0.000443649	HLA-F
ENSG00000169155	1.23363	6.23517	41.8959	1.3318e-05	0.000443649	ZBTB43
ENSG00000168702	2.39822	3.22306	40.9321	1.51082e-05	0.000482961	LRP1B
ENSG00000122420	2.27436	1.53869	40.6597	1.56629e-05	0.000493658	PTGFR
ENSG00000090376	1.8304	4.10074	40.6161	1.57537e-05	0.000494663	IRAK3
ENSG00000108582	1.10166	8.86829	40.1561	1.67505e-05	0.000523036	CPD
ENSG00000087510	1.13375	4.95766	39.972	1.71697e-05	0.000533648	TFAP2C
ENSG00000169554	1.1661	5.18193	39.577	1.81094e-05	0.000558984	ZEB2
ENSG00000169926	1.12094	6.60232	39.2953	1.88157e-05	0.000574198	KLF13
ENSG00000081041	3.78703	5.49694	44.5431	1.89203e-05	0.000575029	CXCL2
ENSG00000056972	1.20067	4.72775	39.2515	1.89283e-05	0.000575029	TRAF3IP2
ENSG00000128590	1.5607	6.19983	39.4399	1.95302e-05	0.000584576	DNAJB9
ENSG00000101255	1.23308	6.56739	38.9974	1.95969e-05	0.000584778	TRIB3
ENSG00000180616	1.19152	3.97169	38.9618	1.96927e-05	0.000585044	SSTR2
ENSG00000161011	1.11465	8.50774	38.7975	2.01418e-05	0.000593148	SQSTM1
ENSG00000103742	1.5104	6.04336	38.9098	2.03028e-05	0.000596583	IGDCC4
ENSG00000093134	5.64748	0.728983	38.7127	2.03783e-05	0.000597497	VNN3P
ENSG00000181617	4.78751	0.851043	38.6101	2.06684e-05	0.000604306	FDCSP
ENSG00000221869	1.26311	5.32747	38.5393	2.08716e-05	0.000605365	CEBPD
ENSG00000188290	1.17522	4.53536	38.4302	2.1189e-05	0.000611934	HES4
ENSG00000146278	1.5382	7.15031	38.9794	2.13335e-05	0.00061479	PNRC1
ENSG00000160190	2.85173	2.85191	38.3649	2.13815e-05	0.000614854	SLC37A1
ENSG00000171450	2.05726	1.83614	38.2147	2.18321e-05	0.000624677	CDK5R2
ENSG00000138829	3.29011	1.36668	38.0054	2.24782e-05	0.000639559	FBN2
ENSG00000071246	1.27137	3.29896	37.8771	2.2885e-05	0.000644422	VASH1
ENSG00000137558	2.94376	0.752106	37.8752	2.28909e-05	0.000644422	PI15
ENSG00000139192	2.1456	2.21476	37.7162	2.34069e-05	0.000654907	TAPBPL
ENSG00000185101	6.99128	0.69324	42.8559	2.45219e-05	0.00067765	ANO9
ENSG00000169851	1.41005	5.10252	37.262	2.49557e-05	0.000685417	PCDH7
ENSG00000135919	1.2351	5.72492	36.4623	2.79755e-05	0.000738712	SERPINE2
ENSG00000138347	1.84146	3.10116	36.3632	2.8378e-05	0.00074592	MYPN
ENSG00000276780	3.6497	0.270709	36.2329	2.89172e-05	0.000753612	NLRP10
ENSG00000158714	6.38239	-0.275403	41.4135	2.89506e-05	0.000753612	SLAMF8
ENSG00000155660	1.24953	5.48177	36.0855	2.95413e-05	0.000764551	PDIA4
ENSG00000213859	1.27528	4.30817	35.9114	3.02985e-05	0.000778163	KCTD11
ENSG00000099937	2.32927	3.19362	35.7158	3.11759e-05	0.00079313	SERPIND1
ENSG00000157064	1.10425	6.63909	35.4885	3.22317e-05	0.000814622	NMNAT2
ENSG00000147454	1.08209	7.21663	35.4667	3.23351e-05	0.000814918	SLC25A37
ENSG00000015475	1.11595	5.02482	35.2387	3.344e-05	0.000836497	BID
ENSG00000161638	1.18734	8.72398	35.0518	3.43776e-05	0.000854965	ITGA5
ENSG00000173801	1.34365	6.91099	35.1942	3.45112e-05	0.000855264	JUP
ENSG00000102996	1.34274	4.06081	34.8799	3.52665e-05	0.000867682	MMP15
ENSG00000139508	1.05519	3.57826	34.7631	3.58854e-05	0.000878084	SLC46A3
ENSG00000102265	1.45015	8.56675	35.1082	3.60293e-05	0.000879717	TIMP1
ENSG00000135124	1.23878	3.97228	34.7056	3.61946e-05	0.000880776	P2RX4
ENSG00000105855	1.28946	4.74316	34.5345	3.7133e-05	0.000893981	ITGB8
ENSG00000131459	1.60287	5.67462	34.8668	3.75308e-05	0.000897139	GFPT2
ENSG00000145358	2.21427	1.86852	34.4152	3.78037e-05	0.000898801	DDIT4L
ENSG00000166289	1.27922	4.19191	34.4145	3.78076e-05	0.000898801	PLEKHF1
ENSG00000167123	1.235	7.22869	34.3609	3.8677e-05	0.000908403	CERCAM
ENSG00000074964	1.82124	3.21726	33.955	4.05237e-05	0.00094029	ARHGEF10L
ENSG00000075420	1.25775	8.91184	33.8825	4.10146e-05	0.000945163	FNDC3B
ENSG00000138769	1.91301	2.44862	33.7178	4.20122e-05	0.000966497	CDKL2
ENSG00000165895	1.17664	6.35978	33.6597	4.23866e-05	0.000972305	ARHGAP42
ENSG00000083444	1.14924	7.71991	33.4696	4.36373e-05	0.000990339	PLOD1
ENSG00000074527	1.33468	7.17391	33.5911	4.48276e-05	0.00101054	NTN4
ENSG00000134339	4.38668	3.86944	35.555	4.52166e-05	0.00101421	SAA2
ENSG00000010030	2.33985	1.26063	33.1088	4.61294e-05	0.00102783	ETV7
ENSG00000184371	1.25363	9.7979	33.0384	4.66342e-05	0.00103565	CSF1
ENSG00000116701	1.82071	7.09736	34.4046	4.77592e-05	0.00104852	NCF2
ENSG00000166145	2.22118	4.49281	33.3449	4.85338e-05	0.00106206	SPINT1
ENSG00000156042	2.63719	0.752264	32.7421	4.88301e-05	0.00106508	CFAP70
ENSG00000153029	1.18898	4.42817	32.5575	5.02574e-05	0.00108479	MR1
ENSG00000206073	3.56012	1.7019	32.4645	5.09948e-05	0.00109282	SERPINB4
ENSG00000109787	1.0132	7.47085	32.4513	5.10998e-05	0.00109333	KLF3
ENSG00000165757	1.69583	3.95572	32.3749	5.17167e-05	0.00110477	JCAD
ENSG00000181634	2.44	7.36975	35.3934	5.18307e-05	0.00110545	TNFSF15
ENSG00000198133	1.1104	3.56718	32.338	5.20169e-05	0.00110766	TMEM229B
ENSG00000187775	6.55083	-0.102735	36.4935	5.2901e-05	0.00111209	DNAH17
ENSG00000152689	1.98664	3.98474	32.2977	5.29804e-05	0.00111209	RASGRP3
ENSG00000164266	4.09055	1.81562	32.0298	5.46077e-05	0.00113412	SPINK1
ENSG00000108342	4.54086	4.9822	36.5119	5.54422e-05	0.00114615	CSF3
ENSG00000105499	3.20478	2.48977	31.9134	5.59126e-05	0.00115233	PLA2G4C
ENSG00000157111	1.3	4.87419	31.825	5.64107e-05	0.00115905	TMEM171
ENSG00000188112	1.08262	6.33311	31.7276	5.72923e-05	0.00117022	C6orf132
ENSG00000155629	2.0101	2.03672	31.7162	5.73962e-05	0.00117022	PIK3AP1
ENSG00000023445	2.51198	6.8377	34.845	5.74157e-05	0.00117022	BIRC3
ENSG00000104368	1.03207	9.04118	31.5248	5.91783e-05	0.00119633	PLAT
ENSG00000136052	1.10428	6.07066	31.5164	5.92573e-05	0.00119633	SLC41A2
ENSG00000110876	1.80792	3.53325	31.4107	6.02699e-05	0.00120701	SELPLG
ENSG00000163516	1.1399	4.23836	31.1806	6.25433e-05	0.00123418	ANKZF1
ENSG00000185386	1.4409	2.21296	31.1041	6.3321e-05	0.00124587	MAPK11
ENSG00000136999	1.17591	6.84741	31.1033	6.38853e-05	0.00125331	CCN3
ENSG00000161921	2.56	3.47988	30.8934	6.76786e-05	0.00131196	CXCL16
ENSG00000137103	1.48398	2.41938	30.6875	6.77524e-05	0.00131196	TMEM8B
ENSG00000062282	1.29268	4.30547	30.6095	6.86203e-05	0.00132116	DGAT2
ENSG00000164796	3.72049	0.391125	30.5795	6.89579e-05	0.00132199	CSMD3
ENSG00000163659	1.06714	8.22996	30.3295	7.18441e-05	0.00135988	TIPARP
ENSG00000106546	1.13583	8.65013	30.3196	7.19611e-05	0.00136017	AHR
ENSG00000028137	1.32844	4.93586	30.166	7.38069e-05	0.00138149	TNFRSF1B
ENSG00000175928	2.00639	2.14386	30.1495	7.40077e-05	0.00138333	LRRN1
ENSG00000136867	1.17105	5.83231	30.0845	7.48074e-05	0.00139634	SLC31A2
ENSG00000142173	2.06266	5.53912	31.2685	7.62885e-05	0.00142201	COL6A2
ENSG00000162413	1.18381	6.77937	30.0298	7.64734e-05	0.00142235	KLHL21
ENSG00000231286	1.7786	2.38431	29.6519	8.03881e-05	0.00146395	HLA-DQB1
ENSG00000166396	4.42539	4.61054	33.2699	8.12616e-05	0.00147587	SERPINB7
ENSG00000275395	1.48088	3.4944	29.5489	8.17859e-05	0.00148139	FCGBP
ENSG00000139112	1.29863	5.52188	29.0612	8.88711e-05	0.00156753	GABARAPL1
ENSG00000101441	2.50445	8.02906	32.0378	9.05301e-05	0.00159054	CST4
ENSG00000136383	2.63449	0.264966	28.9075	9.11396e-05	0.00159916	ALPK3
ENSG00000162772	1.46929	5.63937	28.7316	9.87649e-05	0.00170695	ATF3
ENSG00000146242	1.30148	7.05903	28.7926	9.88047e-05	0.00170695	TPBG
ENSG00000203727	1.38192	3.17833	28.3787	9.9778e-05	0.00171496	SAMD5
ENSG00000204525	1.34309	3.94269	28.084	0.000104994	0.00177961	HLA-C
ENSG00000169429	3.85775	8.90411	32.4042	0.000109099	0.00182392	CXCL8
ENSG00000167861	1.55785	5.27613	28.1433	0.000109387	0.00182647	HID1
ENSG00000113369	1.54453	6.81789	28.59	0.000110779	0.00184513	ARRDC3
ENSG00000155090	1.25104	7.55072	28.0053	0.000111799	0.00185753	KLF10
ENSG00000145911	3.0443	1.32349	27.6934	0.000112397	0.00186516	N4BP3
ENSG00000136167	1.78594	3.52834	27.4326	0.000117671	0.00193527	LCP1
ENSG00000197632	2.55865	3.13486	27.4292	0.000119149	0.00194601	SERPINB2
ENSG00000008086	1.29822	4.00005	27.3249	0.000119932	0.00195048	CDKL5
ENSG00000271503	1.76387	5.19868	27.8232	0.000120003	0.00195048	CCL5
ENSG00000106537	1.43968	3.5915	27.3102	0.000120244	0.00195205	TSPAN13
ENSG00000151623	1.04313	5.54473	27.2951	0.000120566	0.00195257	NR3C2
ENSG00000012822	1.1678	6.198	27.2979	0.000121939	0.00196845	CALCOCO1
ENSG00000181045	1.32198	4.25304	27.227	0.00012203	0.00196845	SLC26A11
ENSG00000197249	2.92633	4.55129	28.7979	0.00012316	0.00197555	SERPINA1
ENSG00000146374	2.8746	1.75119	27.1639	0.000123403	0.00197709	RSPO3
ENSG00000262406	6.44228	-0.376091	30.1852	0.000126492	0.00202177	MMP12
ENSG00000084764	1.48935	2.43728	27.0128	0.000126766	0.00202375	MAPRE3
ENSG00000091490	1.46876	4.01355	26.8174	0.000131271	0.00207597	SEL1L3
ENSG00000151014	1.31144	6.64959	27.0761	0.000132956	0.00209511	NOCT
ENSG00000162591	2.22659	3.66639	26.9597	0.000133213	0.00209511	MEGF6
ENSG00000152779	3.11054	3.74454	27.9182	0.00013326	0.00209511	SLC16A12
ENSG00000182378	2.34122	2.79996	26.7196	0.000133594	0.00209791	PLCXD1
ENSG00000105514	1.07019	5.32305	26.6965	0.00013415	0.00210418	RAB3D
ENSG00000147027	5.06007	0.22474	26.4625	0.000139931	0.00216708	TMEM47
ENSG00000137965	1.05331	6.64538	26.2298	0.000145961	0.00223475	IFI44
ENSG00000104327	1.2313	5.77434	26.2659	0.000146667	0.00224099	CALB1
ENSG00000123119	6.03229	-0.717843	29.0917	0.000149135	0.00227043	NECAB1
ENSG00000133805	1.77305	5.25908	26.609	0.000152326	0.00230268	AMPD3
ENSG00000173110	2.2652	0.469016	25.9939	0.000152379	0.00230268	HSPA6
ENSG00000171992	1.23252	5.80706	25.9802	0.000154492	0.00231837	SYNPO
ENSG00000108370	1.50583	2.13509	25.8269	0.000157119	0.00234165	RGS9
ENSG00000277768	4.32534	5.0348	28.3239	0.000159968	0.00237098	CCL3L1
ENSG00000182168	3.98245	0.843734	25.594	0.000164011	0.00241231	UNC5C
ENSG00000054793	1.84645	3.25525	25.4923	0.000167131	0.00244625	ATP9A
ENSG00000167554	2.35625	1.15605	25.4538	0.000168329	0.00245436	ZNF610
ENSG00000142178	1.21012	3.40277	25.4259	0.000169202	0.00246441	SIK1
ENSG00000057657	1.48089	3.5178	25.3977	0.000170091	0.00247202	PRDM1
ENSG00000188177	1.20291	3.03815	25.3799	0.000170657	0.00247756	ZC3H6
ENSG00000171236	2.44334	1.37307	25.0423	0.000181762	0.00260506	LRG1
ENSG00000120162	1.53827	2.52592	24.8323	0.000189091	0.00268155	MOB3B
ENSG00000162645	1.21695	5.25938	24.7927	0.000190508	0.00269596	GBP2
ENSG00000135114	1.18478	7.23685	24.9333	0.000194415	0.00272546	OASL
ENSG00000105825	1.741	6.92125	25.8471	0.000197309	0.00275455	TFPI2
ENSG00000140937	1.08253	8.31037	24.6453	0.000198	0.00275629	CDH11
ENSG00000153253	2.02305	2.67869	24.5685	0.000198775	0.00276069	SCN3A
ENSG00000185499	2.65342	4.81372	26.1474	0.000199011	0.00276113	MUC1
ENSG00000037637	1.02004	5.3328	24.4759	0.00020231	0.00278972	FBXO42
ENSG00000276776	2.454	2.4123	24.466	0.000202691	0.00278972	TC2N
ENSG00000167191	1.65458	5.91611	25.2338	0.000204908	0.00280572	GPRC5B
ENSG00000154114	1.04977	4.51354	24.356	0.000206991	0.00282811	TBCEL
ENSG00000115414	1.12726	9.44237	24.2998	0.00021144	0.00286851	FN1
ENSG00000028277	1.29717	6.12715	24.5013	0.000212372	0.00287711	POU2F2
ENSG00000158186	2.8246	3.3721	24.7631	0.000212502	0.00287711	MRAS
ENSG00000122877	1.73631	1.82307	24.1581	0.000214993	0.00290792	EGR2
ENSG00000182326	3.55332	2.74424	24.6773	0.000215902	0.00291435	C1S
ENSG00000182700	1.15102	4.36702	24.0825	0.000218141	0.00293574	IGIP
ENSG00000198832	1.39336	4.45163	23.9933	0.000221926	0.00297479	SELENOM
ENSG00000105835	1.1578	8.18786	23.9532	0.000231269	0.0030604	NAMPT
ENSG00000188738	1.95793	2.12349	23.6398	0.000237679	0.00312067	FSIP2
ENSG00000078081	2.57729	0.436937	23.3504	0.000251527	0.00325173	LAMP3
ENSG00000167996	1.106	10.0591	23.3783	0.000252336	0.00325905	FTH1
ENSG00000119986	1.05033	5.39715	23.3029	0.000253885	0.00327279	AVPI1
ENSG00000180535	3.26997	1.09627	22.963	0.000271535	0.0034345	BHLHA15
ENSG00000134107	1.44525	7.93161	23.5254	0.000278469	0.00348977	BHLHE40
ENSG00000129595	1.03386	4.52989	22.8013	0.000280418	0.00350026	EPB41L4A
ENSG00000132837	4.67654	-0.366198	22.7975	0.000280634	0.00350026	DMGDH
ENSG00000241322	1.79868	2.8562	22.7397	0.000283891	0.00353105	FBXW10B
ENSG00000135750	1.26191	4.69196	22.7132	0.000285399	0.00354327	KCNK1
ENSG00000177989	2.41256	2.22443	22.6793	0.000287342	0.0035641	ODF3B
ENSG00000175197	1.08672	5.40823	22.6329	0.000290027	0.00358748	DDIT3
ENSG00000134827	3.48402	1.70887	22.4564	0.000300503	0.00367652	TCN1
ENSG00000126561	1.21467	4.90769	22.2934	0.000310564	0.00376538	STAT5A
ENSG00000122884	1.18081	6.86984	22.4547	0.000316362	0.00382191	P4HA1
ENSG00000105877	1.8733	3.44056	22.2002	0.000319105	0.00384469	DNAH11
ENSG00000070729	3.98915	-0.0739268	22.0637	0.000325399	0.00388402	CNGB1
ENSG00000163694	1.5978	4.54246	22.2247	0.00032746	0.00389163	RBM47
ENSG00000170044	2.12333	0.870353	21.9868	0.000330549	0.00391595	ZPLD1
ENSG00000135924	1.09118	5.1639	21.762	0.000346131	0.00406477	DNAJB2
ENSG00000170373	2.49065	9.08826	23.9032	0.000350094	0.00409345	CST1
ENSG00000089847	3.0636	0.565842	21.5885	0.000358737	0.00416916	ANKRD24
ENSG00000066405	7.47446	0.357478	23.6982	0.000361201	0.00418695	CLDN18
ENSG00000101230	1.52578	1.83484	21.4465	0.000369445	0.00427407	ISM1
ENSG00000156510	2.42882	3.09548	21.4932	0.000376944	0.00432473	HKDC1
ENSG00000099812	1.01396	4.96524	21.2634	0.000383802	0.00437358	MISP
ENSG00000237763	4.69216	1.39177	21.3813	0.000385205	0.00438326	AMY1A
ENSG00000110042	2.83669	1.96968	21.201	0.00038883	0.00441593	DTX4
ENSG00000104419	1.34611	7.9071	21.6802	0.000391897	0.00443952	NDRG1
ENSG00000134326	2.93861	2.06822	20.9499	0.000409876	0.0045551	CMPK2
ENSG00000150275	6.3744	-0.72182	26.2155	0.00041256	0.00457015	PCDH15
ENSG00000134575	4.4582	1.82733	21.2637	0.000415677	0.00458297	ACP2
ENSG00000166250	1.25884	5.82126	20.9564	0.000429231	0.0046812	CLMP
ENSG00000135047	1.37713	5.59178	20.9611	0.000438015	0.00475772	CTSL
ENSG00000283056	1.20034	3.73727	20.5618	0.000445006	0.00479879	ZG16B
ENSG00000128645	1.17271	3.02619	20.554	0.000445748	0.00480284	HOXD1
ENSG00000050730	3.14446	1.19664	20.5396	0.000447117	0.00480284	TNIP3
ENSG00000175155	1.24841	4.02148	20.5179	0.000449198	0.00481314	YPEL2
ENSG00000196476	1.01534	4.50852	20.5063	0.000450312	0.00482124	C20orf96
ENSG00000073146	6.69512	-0.395384	22.2848	0.000466031	0.00495337	MOV10L1
ENSG00000166920	2.81405	5.7211	22.4034	0.000471594	0.00500529	C15orf48
ENSG00000163131	4.23397	4.8921	22.7804	0.000482531	0.00509726	CTSS
ENSG00000128298	3.33736	1.44916	20.1307	0.00048814	0.00514037	BAIAP2L2
ENSG00000062038	2.30607	1.3783	20.0629	0.000495347	0.00520811	CDH3
ENSG00000116833	2.47233	0.436245	19.9893	0.000503307	0.00525485	NR5A2
ENSG00000137959	1.89963	2.93808	19.9772	0.000504631	0.00525644	IFI44L
ENSG00000259803	3.80879	1.02237	19.9534	0.000507247	0.00527552	SLC22A31
ENSG00000080031	1.56215	3.72044	19.7048	0.000535501	0.00550848	PTPRH
ENSG00000113083	1.12852	6.4507	19.8343	0.000543335	0.00557332	LOX
ENSG00000064989	4.46666	-0.521496	19.4619	0.000564858	0.00573725	CALCRL
ENSG00000186765	1.55707	0.894695	19.2978	0.000585732	0.00588267	FSCN2
ENSG00000164674	1.54899	1.19735	19.2841	0.000587507	0.00588723	SYTL3
ENSG00000067715	1.20066	5.60415	19.3955	0.000592845	0.00591	SYT1
ENSG00000274180	1.19361	4.72491	19.1773	0.000601618	0.0059635	NATD1
ENSG00000197013	1.13503	1.96095	19.1559	0.000604492	0.0059818	ZNF429
ENSG00000131398	2.08906	1.05979	18.9933	0.000626841	0.0061312	KCNC3
ENSG00000123384	1.03593	8.16441	19.063	0.000634656	0.00618328	LRP1
ENSG00000263238	1.16583	3.52031	18.8547	0.000646641	0.00627433	CTSO
ENSG00000064687	1.10651	5.03726	18.7635	0.000660057	0.00635562	ABCA7
ENSG00000131480	1.27802	3.16495	18.5802	0.000688005	0.00654358	AOC2
ENSG00000163993	1.98906	3.18002	18.6059	0.00068946	0.00654639	S100P
ENSG00000124882	1.81209	4.3333	18.8781	0.000695464	0.00656606	EREG
ENSG00000198626	1.9199	2.7139	18.5322	0.000695542	0.00656606	RYR2
ENSG00000166394	1.46911	3.39023	18.5058	0.000699735	0.0065962	CYB5R2
ENSG00000162733	1.54155	2.86331	18.4829	0.000703383	0.00661253	DDR2
ENSG00000112599	1.17598	2.7407	18.4815	0.000703607	0.00661253	GUCA1B
ENSG00000197530	1.33923	3.53406	18.278	0.000737082	0.00682207	MIB2
ENSG00000184481	1.54526	3.51042	18.2378	0.000743906	0.0068713	FOXO4
ENSG00000077092	1.57423	3.26419	18.1698	0.000755607	0.00692708	RARB
ENSG00000118263	1.34576	4.49578	18.1334	0.000769211	0.00701062	KLF7
ENSG00000152284	1.18883	2.94091	18.0744	0.000772393	0.00702831	TCF7L1
ENSG00000070190	3.74914	1.0273	18.0554	0.000775795	0.00704973	DAPP1
ENSG00000168772	1.34987	5.14921	18.1917	0.000784508	0.0071097	CXXC4
ENSG00000160712	2.0378	0.137462	17.9873	0.000788105	0.0071327	IL6R
ENSG00000069535	1.8476	1.10534	17.8913	0.000805823	0.0072564	MAOB
ENSG00000135063	2.20967	0.952161	17.8899	0.000806087	0.0072564	FAM189A2
ENSG00000111674	1.17765	6.78253	18.0492	0.000836829	0.00747811	ENO2
ENSG00000151320	1.10355	3.99103	17.6979	0.000842945	0.00750288	AKAP6
ENSG00000090776	1.11814	2.35211	17.6799	0.000846503	0.00751482	EFNB1
ENSG00000042781	3.98956	0.159654	17.6019	0.000862096	0.00760294	USH2A
ENSG00000091262	6.92132	-0.0558503	19.0788	0.000867388	0.0076396	ABCC6
ENSG00000158125	1.29777	2.19729	17.5138	0.000880097	0.00770707	XDH
ENSG00000114853	2.63197	2.72085	17.6818	0.000881786	0.00771591	ZBTB47
ENSG00000134321	2.53871	6.24327	19.2492	0.000883713	0.00772273	RSAD2
ENSG00000235336	2.91476	0.115313	17.4691	0.000889406	0.00774733	SLC44A4
ENSG00000179222	1.01446	6.47855	17.5528	0.000898382	0.00781035	MAGED1
ENSG00000115828	1.12856	2.84307	17.4121	0.000901436	0.00781424	QPCT
ENSG00000173890	1.12505	2.79803	17.3577	0.000913096	0.0078785	GPR160
ENSG00000125845	1.83043	2.42223	17.3414	0.000916614	0.0078946	BMP2
ENSG00000169302	3.62662	0.977942	17.2649	0.000933355	0.00799051	STK32A
ENSG00000100290	1.68837	1.54974	17.2254	0.00094214	0.00803506	BIK
ENSG00000127329	1.48477	2.59982	17.1392	0.000961658	0.0081124	PTPRB
ENSG00000154175	1.85206	4.39088	17.5137	0.000963383	0.0081124	ABI3BP
ENSG00000119138	1.1823	5.66202	17.2357	0.000978264	0.00816156	KLF9
ENSG00000117594	1.11383	3.09829	17.0242	0.000988395	0.00819582	HSD11B1
ENSG00000147206	2.08023	0.959804	16.9982	0.000994566	0.00823178	NXF3
ENSG00000129988	4.61726	0.0127332	16.9873	0.000997169	0.00823812	LBP
ENSG00000003987	2.80239	0.717485	16.9773	0.000999545	0.00824398	MTMR7
ENSG00000165606	2.82708	-0.278347	16.9766	0.000999715	0.00824398	DRGX
ENSG00000185442	1.38014	2.50187	16.9695	0.00100141	0.00824783	FAM174B
ENSG00000152208	6.78732	-0.537179	18.374	0.00100334	0.00825872	GRID2
ENSG00000105289	1.98581	0.782849	16.9159	0.00101437	0.0082987	TJP3
ENSG00000170873	1.72675	2.80075	16.8751	0.00102436	0.00835508	MTSS1
ENSG00000204936	1.46726	1.55075	16.7092	0.00106611	0.00859595	CD177
ENSG00000120656	1.03449	3.05872	16.7021	0.00106795	0.00859595	TAF12
ENSG00000205809	1.79211	1.5555	16.6801	0.00107366	0.0086265	KLRC2
ENSG00000165591	3.59539	-0.512227	16.6145	0.00109085	0.00872293	FAAH2
ENSG00000153714	1.06077	3.64229	16.6017	0.00109423	0.00874476	LURAP1L
ENSG00000110002	3.32077	0.0905769	16.5149	0.00111756	0.00887223	VWA5A
ENSG00000181143	4.33113	0.163032	16.5077	0.00111951	0.00887304	MUC16
ENSG00000155269	3.70421	-0.137538	16.4659	0.00113095	0.0089479	GPR78
ENSG00000112561	1.19485	3.444	16.4566	0.00113354	0.00895686	TFEB
ENSG00000167994	1.75216	2.18588	16.4455	0.0011366	0.00897144	RAB3IL1
ENSG00000266714	2.26371	2.76451	16.4493	0.00116913	0.00916378	MYO15B
ENSG00000184060	2.93624	1.25307	16.284	0.00118241	0.00923304	ADAP2
ENSG00000144843	3.22516	-0.0551588	16.1531	0.00122106	0.00942263	ADPRH
ENSG00000196220	3.2832	0.741339	16.0703	0.00124628	0.00957881	SRGAP3
ENSG00000071073	1.28961	4.67728	16.1068	0.00126339	0.00967163	MGAT4A
ENSG00000132026	2.4608	1.67019	16.0092	0.00126527	0.00968047	RTBDN
ENSG00000226372	1.80291	0.856662	15.9039	0.00129875	0.00988124	DCAF8L1
ENSG00000140379	2.64516	1.10191	15.9036	0.00129885	0.00988124	BCL2A1
ENSG00000071242	1.08785	4.348	15.8586	0.00131348	0.00996923	RPS6KA2
ENSG00000158315	1.60989	1.3357	15.7734	0.0013417	0.0101214	RHBDL2
ENSG00000069667	1.98428	3.39415	15.931	0.00134377	0.0101257	RORA
ENSG00000115602	2.47523	1.62035	15.7448	0.00135132	0.0101515	IL1RL1
ENSG00000100628	6.84745	-0.150374	16.9391	0.00136494	0.0102336	ASB2
ENSG00000143382	1.00937	4.38613	15.6892	0.00137024	0.0102609	ADAMTSL4
ENSG00000188199	5.63318	-0.674977	16.5659	0.00148263	0.0108737	NUTM2B
ENSG00000107551	1.03214	3.83754	15.3642	0.00148723	0.0109015	RASSF4
ENSG00000104490	2.27979	0.763964	15.2625	0.00152613	0.0110926	NCALD
ENSG00000144229	1.82153	1.0694	15.2327	0.00153777	0.011137	THSD7B
ENSG00000155657	5.86511	2.8163	16.1906	0.00158548	0.0113916	TTN
ENSG00000143061	1.49362	3.06226	15.0374	0.00161653	0.0115535	IGSF3
ENSG00000128422	2.2913	5.04348	16.0578	0.00161767	0.0115556	KRT17
ENSG00000117013	2.33116	3.16747	15.1871	0.00166452	0.0118149	KCNQ4
ENSG00000139899	2.02474	2.3376	14.9018	0.00167389	0.0118565	CBLN3
ENSG00000151117	1.71978	1.49516	14.884	0.00168161	0.0118923	TMEM86A
ENSG00000166046	1.12342	5.93658	15.0176	0.00171549	0.0120496	TCP11L2
ENSG00000103089	2.36732	1.85993	14.6977	0.00176474	0.0122675	FA2H
ENSG00000039068	2.08444	0.959495	14.6445	0.00178933	0.0123809	CDH1
ENSG00000183668	2.58698	1.95433	14.6054	0.00180769	0.0124822	PSG9
ENSG00000127415	1.01095	4.69611	14.5409	0.00183839	0.0126488	IDUA
ENSG00000147697	2.85717	0.747268	14.5361	0.0018407	0.0126582	GSDMC
ENSG00000204359	7.42393	-0.833123	20.1209	0.00187047	0.0128169	CFB
ENSG00000164296	1.12095	2.04414	14.471	0.00187235	0.0128169	TIGD6
ENSG00000137745	2.83775	0.203673	14.4673	0.00187412	0.0128225	MMP13
ENSG00000155265	1.62341	1.34379	14.3657	0.00192486	0.0130933	GOLGA7B
ENSG00000186714	2.3694	0.375187	14.2006	0.00201061	0.0135086	CCDC73
ENSG00000168016	1.76282	6.47322	15.1161	0.00201993	0.0135514	TRANK1
ENSG00000159167	1.37587	6.73278	14.6873	0.00203219	0.0136066	STC1
ENSG00000106772	2.6219	0.929644	14.1575	0.00203372	0.013609	PRUNE2
ENSG00000140092	3.01545	0.64626	14.1505	0.00203749	0.0136218	FBLN5
ENSG00000085465	1.42601	1.3147	14.1289	0.00204921	0.0136526	OVGP1
ENSG00000078114	1.60497	2.51667	14.1015	0.00206418	0.0137252	NEBL
ENSG00000170075	2.38348	0.348416	13.9548	0.00214657	0.0141403	GPR37L1
ENSG00000184305	3.27082	-0.298635	13.943	0.00215337	0.0141781	CCSER1
ENSG00000130584	1.66782	2.19485	13.9261	0.0021631	0.0142213	ZBTB46
ENSG00000109756	1.37415	4.72256	14.1017	0.002171	0.0142561	RAPGEF2
ENSG00000183091	2.1833	1.43141	13.7855	0.00224632	0.0146326	NEB
ENSG00000114268	1.00215	4.80923	13.7522	0.00226744	0.0147178	PFKFB4
ENSG00000004799	1.44153	3.01996	13.7496	0.00226815	0.0147178	PDK4
ENSG00000197506	3.13822	0.500596	13.7402	0.00227393	0.0147411	SLC28A3
ENSG00000185761	1.0728	4.34654	13.6915	0.00230402	0.0148788	ADAMTSL5
ENSG00000273079	7.33512	-0.120612	14.6677	0.00231755	0.0149376	GRIN2B
ENSG00000106823	3.09254	-0.0485646	13.5949	0.00236503	0.0151587	ECM2
ENSG00000179593	4.23991	0.286314	13.5	0.00242687	0.0154133	ALOX15B
ENSG00000104140	2.06038	1.11817	13.2888	0.00257109	0.0160613	RHOV
ENSG00000176907	5.76453	-0.375307	14.0531	0.00267146	0.016492	TCIM
ENSG00000258818	1.18985	3.84263	13.0554	0.00274209	0.01682	RNASE4
ENSG00000176842	1.54655	1.0924	12.9731	0.00280548	0.0170747	IRX5
ENSG00000137877	1.13983	2.66808	12.959	0.00281655	0.0171129	SPTBN5
ENSG00000114423	1.07656	4.20039	12.9024	0.00286128	0.0173143	CBLB
ENSG00000113494	1.93484	4.69962	13.3345	0.00292821	0.0175849	PRLR
ENSG00000117472	1.24986	5.28971	13.0118	0.00294783	0.0176633	TSPAN1
ENSG00000168487	1.05482	5.32526	12.8643	0.00296841	0.0177463	BMP1
ENSG00000006210	3.04856	3.71489	13.5312	0.00297264	0.0177567	CX3CL1
ENSG00000198796	6.44611	-0.384987	13.5447	0.00303184	0.0180092	ALPK2
ENSG00000178623	1.63543	1.82637	12.6953	0.00303215	0.0180092	GPR35
ENSG00000136695	4.76319	-0.789538	13.5423	0.00303374	0.0180092	IL36RN
ENSG00000114757	3.74038	0.196911	12.6604	0.00306214	0.0180747	PEX5L
ENSG00000165698	1.21851	1.52926	12.6145	0.003102	0.0182459	SPACA9
ENSG00000157680	1.67741	2.04205	12.4617	0.00323915	0.0187912	DGKI
ENSG00000168062	1.7878	1.06567	12.4318	0.00326684	0.0189097	BATF2
ENSG00000159263	1.38527	1.67298	12.4057	0.00329121	0.0190344	SIM2
ENSG00000186907	1.12371	3.79261	12.3552	0.00333886	0.0192191	RTN4RL2
ENSG00000100167	1.93271	0.4253	12.3349	0.00335828	0.0192979	SEPTIN3
ENSG00000176170	1.02228	3.65258	12.3055	0.00338663	0.0193616	SPHK1
ENSG00000204941	1.71655	1.22867	12.2581	0.00343286	0.0195843	PSG5
ENSG00000164849	1.44457	0.868296	12.247	0.00344385	0.0196082	GPR146
ENSG00000135925	3.52939	0.0806823	12.2021	0.00348844	0.0197924	WNT10A
ENSG00000137821	1.87659	3.50753	12.3882	0.00350087	0.0198278	LRRC49
ENSG00000104312	1.02382	3.57341	12.1725	0.00351825	0.0198443	RIPK2
ENSG00000179111	1.36957	1.18987	12.1528	0.00353821	0.0199127	HES7
ENSG00000166278	3.98355	3.1139	12.9267	0.00354329	0.0199271	C2
ENSG00000183347	1.35699	0.884223	12.1189	0.00357291	0.0200454	GBP6
ENSG00000074211	2.62621	2.37006	12.2678	0.00357503	0.020047	PPP2R2C
ENSG00000282604	3.46061	0.47575	12.0551	0.00363931	0.0203143	CCL4L2
ENSG00000186212	3.44562	-0.380807	12.0482	0.00364666	0.0203469	SOWAHB
ENSG00000105519	1.57034	1.74292	12.0345	0.00366112	0.0204022	CAPS
ENSG00000106733	1.07679	2.24502	12.0246	0.00367162	0.0204142	NMRK1
ENSG00000152402	2.1576	0.441277	11.9835	0.00371559	0.0205905	GUCY1A2
ENSG00000148584	4.10404	-0.872762	11.9528	0.00374874	0.0207359	A1CF
ENSG00000183044	1.46339	1.35313	11.9444	0.00375794	0.0207783	ABAT
ENSG00000108622	1.56948	2.69825	11.9051	0.00380115	0.0209158	ICAM2
ENSG00000198502	1.0596	2.96612	11.8847	0.00382372	0.0210039	HLA-DRB5
ENSG00000154262	5.97498	-0.33118	12.6009	0.0038634	0.021142	ABCA6
ENSG00000280479	1.24197	4.25243	11.9194	0.0038698	0.0211535	CACFD1
ENSG00000005108	3.22982	-0.542835	11.8155	0.00390169	0.0212673	THSD7A
ENSG00000176845	1.31106	1.61447	11.7805	0.00394178	0.0214376	METRNL
ENSG00000169067	2.29025	1.16867	11.6813	0.00405796	0.0218782	ACTBL2
ENSG00000140488	2.47597	1.2618	11.6638	0.00407895	0.0219521	CELF6
ENSG00000204291	1.75985	0.621561	11.6532	0.00409169	0.022	COL15A1
ENSG00000196646	1.00863	3.89353	11.6035	0.00415192	0.022235	ZNF136
ENSG00000102466	1.5244	0.596532	11.586	0.0041734	0.022307	FGF14
ENSG00000135625	1.47244	0.639962	11.5813	0.00417923	0.0223191	EGR4
ENSG00000140297	2.2907	0.410432	11.5765	0.00418512	0.0223417	GCNT3
ENSG00000177380	1.57662	1.44217	11.5308	0.00424201	0.0225449	PPFIA3
ENSG00000143882	2.72963	0.191842	11.5174	0.00425888	0.0226035	ATP6V1C2
ENSG00000129521	1.6753	2.76804	11.4962	0.00430501	0.0227918	EGLN3
ENSG00000116996	5.88973	0.35951	12.1679	0.00433252	0.0228834	ZP4
ENSG00000089820	3.06706	0.639692	11.4325	0.00436731	0.023031	ARHGAP4
ENSG00000155761	2.29835	-0.0881219	11.4223	0.00438064	0.0230652	SPAG17
ENSG00000186417	2.29038	0.267735	11.4084	0.00439869	0.023134	GLDN
ENSG00000203867	2.10112	0.158415	11.407	0.00440058	0.023134	RBM20
ENSG00000171116	1.1871	1.28901	11.388	0.00442547	0.0232014	HSFX1
ENSG00000169946	1.07337	3.35814	11.3321	0.00449978	0.0234411	ZFPM2
ENSG00000178038	1.13376	4.17438	11.2974	0.00456678	0.0236839	ALS2CL
ENSG00000105866	1.17132	3.42835	11.2753	0.00457669	0.023717	SP4
ENSG00000100767	8.11878	0.368995	12.1826	0.00469526	0.0241547	PAPLN
ENSG00000124116	2.64351	-0.303422	11.0174	0.00494575	0.0250791	WFDC3
ENSG00000149968	2.93768	1.21662	10.9528	0.00504349	0.0253929	MMP3
ENSG00000164690	1.94956	1.00144	10.9478	0.00505103	0.0254214	SHH
ENSG00000163121	3.33845	1.40038	10.9979	0.00506554	0.0254849	NEURL3
ENSG00000125384	1.17202	1.796	10.8563	0.0051936	0.0259738	PTGER2
ENSG00000160233	1.13725	2.39032	10.819	0.00525299	0.0261929	LRRC3
ENSG00000131471	1.58525	2.0017	10.8089	0.00526915	0.0262238	AOC3
ENSG00000184156	3.84237	0.181311	10.7739	0.00532589	0.0264115	KCNQ3
ENSG00000257335	2.3405	1.38074	10.75	0.0053649	0.026564	MGAM
ENSG00000072952	4.69638	-0.189876	10.7154	0.00542202	0.0267288	IRAG1
ENSG00000004468	1.96035	0.789745	10.685	0.00547283	0.0269103	CD38
ENSG00000130768	1.48154	1.79905	10.6641	0.00550813	0.0270391	SMPDL3B
ENSG00000183709	2.30641	-0.284347	10.6505	0.00553116	0.0271277	IFNL2
ENSG00000147100	2.13261	4.58466	11.1472	0.00565717	0.0275849	SLC16A2
ENSG00000119227	1.5685	1.28368	10.5481	0.0057086	0.0277752	PIGZ
ENSG00000092607	1.33181	1.62677	10.5035	0.00578786	0.0280393	TBX15
ENSG00000136842	2.02471	-0.18656	10.4882	0.00581526	0.028104	TMOD1
ENSG00000173991	1.98759	-0.164784	10.477	0.00583548	0.0281181	TCAP
ENSG00000167103	1.10006	2.41399	10.4578	0.00587038	0.0282357	PIP5KL1
ENSG00000122574	2.04195	0.73798	10.4376	0.00590734	0.0283746	WIPF3
ENSG00000108924	2.78934	-0.280361	10.3069	0.00615273	0.0292902	HLF
ENSG00000264230	1.09862	3.45211	10.2191	0.00632423	0.0298009	ANXA8L1
ENSG00000104267	1.42369	0.824816	10.1384	0.00648678	0.030386	CA2
ENSG00000205426	1.41048	2.61265	10.0814	0.00660443	0.0307552	KRT81
ENSG00000144821	1.47422	1.09615	10.0652	0.00663831	0.0308702	MYH15
ENSG00000168143	1.38267	0.752984	10.0639	0.00664107	0.0308724	FAM83B
ENSG00000275744	1.17274	2.0575	10.0159	0.00674254	0.0312469	SLC2A11
ENSG00000173320	1.11048	2.5933	10.0124	0.00675002	0.0312601	STOX2
ENSG00000126460	2.22824	0.417461	10.0086	0.00675824	0.0312874	PRRG2
ENSG00000163995	1.07355	1.67776	9.97743	0.00682536	0.031533	ABLIM2
ENSG00000154736	1.81999	0.627968	9.96002	0.0068632	0.0316715	ADAMTS5
ENSG00000154265	1.16202	4.33658	10.0146	0.00688207	0.0317297	ABCA5
ENSG00000161270	2.7911	-0.487662	9.93092	0.00692697	0.0318549	NPHS1
ENSG00000011590	3.52046	1.41985	10.0177	0.00693739	0.0318864	ZBTB32
ENSG00000275565	1.8683	1.98544	9.90926	0.00697486	0.0319932	ALOX5
ENSG00000166349	2.78534	0.510073	9.81823	0.00718043	0.0327685	RAG1
ENSG00000055813	1.32106	1.06408	9.81413	0.00718985	0.0327892	CCDC85A
ENSG00000140279	2.59873	-0.230088	9.76916	0.00729412	0.0331188	DUOX2
ENSG00000164331	1.03444	3.37023	9.71865	0.00741332	0.0334569	ANKRA2
ENSG00000135127	2.79168	-0.410013	9.68913	0.00748402	0.0337108	BICDL1
ENSG00000135929	1.03879	2.02398	9.64777	0.00758438	0.0341	CYP27A1
ENSG00000164855	1.50708	2.02606	9.63428	0.00761746	0.0342176	TMEM184A
ENSG00000138131	1.07055	6.82667	9.87966	0.0076415	0.0343098	LOXL4
ENSG00000214274	1.16959	2.51713	9.61203	0.00767237	0.0343724	ANG
ENSG00000180543	2.02466	2.91095	9.73422	0.00770619	0.0344834	TSPYL5
ENSG00000135407	6.42567	-0.284227	10.122	0.00772922	0.0345385	AVIL
ENSG00000139329	3.85971	0.352849	9.58889	0.00772996	0.0345385	LUM
ENSG00000057468	1.53953	-0.124254	9.58084	0.00775012	0.034617	MSH4
ENSG00000212643	6.65705	-0.216894	10.1229	0.00781084	0.0348304	ZRSR2P1
ENSG00000159388	2.21129	0.131903	9.53234	0.00787282	0.0349613	BTG2
ENSG00000162738	1.93657	0.73144	9.53219	0.00787319	0.0349613	VANGL2
ENSG00000198673	2.84782	-0.840467	9.50902	0.00793261	0.0351637	TAFA2
ENSG00000063180	1.03366	2.43103	9.50413	0.00794521	0.0351848	CA11
ENSG00000144596	3.78175	1.11351	9.5774	0.00799573	0.035362	GRIP2
ENSG00000164125	2.7326	0.477287	9.46794	0.00803921	0.0355086	GASK1B
ENSG00000165949	1.77373	2.38709	9.46077	0.00808651	0.035658	IFI27
ENSG00000183111	1.32853	1.80788	9.33901	0.00838464	0.0366246	ARHGEF37
ENSG00000155918	1.49939	1.29737	9.31617	0.00844761	0.0367341	RAET1L
ENSG00000183018	1.39982	5.12263	9.54141	0.00851409	0.0369145	SPNS2
ENSG00000108387	1.56633	1.26819	9.205	0.00876194	0.0376845	SEPTIN4
ENSG00000108963	1.63612	4.2201	9.43788	0.00877454	0.0376845	DPH1
ENSG00000128482	1.59639	0.720335	9.1474	0.00893009	0.0381528	RNF112
ENSG00000139626	1.89203	0.71057	9.12176	0.00900616	0.0384289	ITGB7
ENSG00000152822	2.43203	-0.695159	9.08314	0.0091221	0.0387884	GRM1
ENSG00000205795	1.04427	0.983481	9.03061	0.00928259	0.0393159	CYS1
ENSG00000174837	1.56478	1.04077	9.00531	0.00936107	0.0395297	ADGRE1
ENSG00000204540	3.41805	-0.246804	8.99992	0.00937789	0.0395637	PSORS1C1
ENSG00000178852	1.6526	1.82235	8.97474	0.00945691	0.0397828	EFCAB13
ENSG00000164128	1.02707	2.08383	8.9451	0.00955089	0.0400798	NPY1R
ENSG00000196126	1.32958	0.115587	8.94359	0.0095557	0.040083	HLA-DRB1
ENSG00000131737	6.62025	-0.223801	9.43647	0.00963643	0.0403256	KRT34
ENSG00000134317	1.59735	1.11086	8.908	0.00967004	0.0404034	GRHL1
ENSG00000171631	1.98416	0.49297	8.88221	0.00975391	0.0406803	P2RY6
ENSG00000164932	1.90508	-0.0445127	8.88041	0.00975977	0.0406803	CTHRC1
ENSG00000188487	1.97035	0.241199	8.8202	0.00995896	0.0411658	INSC
ENSG00000283530	2.73356	3.3206	9.21544	0.00998334	0.0412134	MGAT4C
ENSG00000079263	1.04038	3.74537	8.76373	0.01015	0.0416715	SP140
ENSG00000174808	1.30581	1.5933	8.74184	0.0102252	0.0419035	BTC
ENSG00000183775	1.78022	1.25122	8.72911	0.0102693	0.0420072	KCTD16
ENSG00000155849	1.27604	1.70041	8.71903	0.0103043	0.0421376	ELMO1
ENSG00000011677	2.17554	-0.0659589	8.71143	0.0103308	0.0421947	GABRA3
ENSG00000213886	3.18212	0.599409	8.7144	0.0103533	0.0422609	UBD
ENSG00000105639	1.48823	1.31285	8.67867	0.0104459	0.042564	JAK3
ENSG00000187017	3.13216	0.0481172	8.63248	0.0106107	0.0430223	ESPN
ENSG00000011465	2.67014	-0.0686111	8.62077	0.010653	0.043118	DCN
ENSG00000133328	1.80994	0.550913	8.61733	0.0106654	0.0431426	PLAAT2
ENSG00000169403	1.46399	0.871207	8.61193	0.010685	0.0432069	PTAFR
ENSG00000231924	5.41075	-0.403022	8.97543	0.0108991	0.0438113	PSG1
ENSG00000162892	2.17093	4.7086	9.00727	0.0109231	0.0438815	IL24
ENSG00000007255	1.40838	0.740002	8.54132	0.0109448	0.0439164	TRAPPC6A
ENSG00000095637	1.66206	0.583689	8.49385	0.0111237	0.0444353	SORBS1
ENSG00000164080	1.71069	5.17811	8.80089	0.0114768	0.0453344	RAD54L2
ENSG00000272899	1.49076	1.13898	8.40125	0.0114823	0.0453397	ATP6V1FNB
ENSG00000118971	2.18818	5.62774	8.93037	0.0116353	0.0457858	CCND2
ENSG00000023171	2.09818	2.19984	8.42965	0.0116489	0.0458259	GRAMD1B
ENSG00000107731	1.74125	-0.246639	8.34801	0.0116945	0.0459636	UNC5B
ENSG00000081277	2.9082	-0.794891	8.33392	0.0117514	0.0461213	PKP1
ENSG00000203499	1.66831	-0.00745479	8.32426	0.0117906	0.0462482	IQANK1
ENSG00000105270	1.59314	1.39087	8.28065	0.0119695	0.0466928	CLIP3
ENSG00000183607	1.97539	1.1994	8.22604	0.0121979	0.0473037	GKN2
ENSG00000198203	3.37118	1.08631	8.23881	0.0124622	0.0480286	SULT1C2
ENSG00000141040	1.36844	1.31715	8.16339	0.0124662	0.0480304	ZNF287
ENSG00000138735	1.33457	2.51535	8.14257	0.0125569	0.0483106	PDE5A
ENSG00000168959	2.80537	-0.890138	8.02657	0.0130762	0.0498102	GRM5
ENSG00000160161	1.20941	1.53574	8.02179	0.0130981	0.0498513	CILP2

## Sheet: D8vsNT_dn
genes	logFC	logCPM	F	PValue	FDR	Symbol
ENSG00000143815	-1.39722	6.91076	136.473	1.06337e-08	5.11101e-06	LBR
ENSG00000273703	-3.27068	4.05365	128.851	1.54396e-08	6.54071e-06	H2BC14
ENSG00000117519	-1.49265	8.25801	125.486	1.83203e-08	7.25159e-06	CNN3
ENSG00000120437	-1.91761	5.74961	118.669	2.62492e-08	8.41098e-06	ACAT2
ENSG00000196787	-3.18651	7.48318	117.271	4.03001e-08	1.08472e-05	H2AC11
ENSG00000278828	-2.70558	6.92979	111.244	4.70917e-08	1.2338e-05	H3C10
ENSG00000274997	-3.17948	6.36342	113.512	4.76726e-08	1.2338e-05	H2AC12
ENSG00000274641	-1.83495	7.17632	104.316	5.97339e-08	1.43586e-05	H2BC17
ENSG00000178922	-1.41012	5.44272	95.9876	1.00923e-07	2.11996e-05	HYI
ENSG00000158373	-1.92801	7.55849	95.2501	1.05923e-07	2.12763e-05	H2BC5
ENSG00000160752	-1.15435	6.46662	91.617	1.35076e-07	2.59694e-05	FDPS
ENSG00000181104	-1.05213	6.51324	88.3632	1.69161e-07	3.14237e-05	F2R
ENSG00000158406	-2.01574	6.92923	88.1592	1.7582e-07	3.1626e-05	H4C8
ENSG00000118523	-2.0378	8.18184	87.4937	1.83438e-07	3.1842e-05	CCN2
ENSG00000179242	-1.92652	5.52076	86.2364	1.96735e-07	3.20378e-05	CDH4
ENSG00000196747	-3.28514	6.13328	92.4786	2.01573e-07	3.20378e-05	H2AC13
ENSG00000137804	-1.32288	7.07084	84.9437	2.15988e-07	3.34111e-05	NUSAP1
ENSG00000067064	-1.41151	6.02877	79.7563	3.18209e-07	4.1578e-05	IDI1
ENSG00000180573	-1.88703	8.00115	78.8629	3.44141e-07	4.38499e-05	H2AC6
ENSG00000165140	-1.54728	4.97166	73.9749	5.03168e-07	5.33519e-05	FBP1
ENSG00000183873	-1.74088	6.09825	72.6718	5.6026e-07	5.58694e-05	SCN5A
ENSG00000162636	-1.24776	6.25421	71.6634	6.09538e-07	5.94433e-05	FAM102B
ENSG00000278463	-2.86051	6.64231	76.2398	6.44906e-07	6.11208e-05	H2AC4
ENSG00000276410	-2.99638	5.55346	73.1148	7.30942e-07	6.63472e-05	H2BC3
ENSG00000197153	-3.64074	5.61833	76.1754	7.37652e-07	6.63472e-05	H3C12
ENSG00000120802	-1.18778	8.60408	68.2463	8.17296e-07	7.14232e-05	TMPO
ENSG00000133101	-1.96844	4.06263	65.6575	1.02919e-06	8.44562e-05	CCNA1
ENSG00000126787	-1.43064	7.60047	65.2504	1.06792e-06	8.55482e-05	DLGAP5
ENSG00000091483	-1.16083	6.0964	63.3432	1.273e-06	9.49787e-05	FH
ENSG00000145287	-1.13725	6.91794	63.2908	1.27922e-06	9.49787e-05	PLAC8
ENSG00000276368	-3.15894	6.40381	69.4825	1.28074e-06	9.49787e-05	H2AC14
ENSG00000163083	-1.87833	4.96234	63.2316	1.28631e-06	9.49787e-05	INHBB
ENSG00000275714	-2.12381	5.36785	63.4422	1.29215e-06	9.49787e-05	H3C1
ENSG00000154678	-2.09243	5.47656	62.8739	1.36244e-06	9.8101e-05	PDE1C
ENSG00000124635	-2.3162	7.17454	65.4232	1.36337e-06	9.8101e-05	H2BC11
ENSG00000117399	-1.22078	7.69051	62.5565	1.37041e-06	9.8101e-05	CDC20
ENSG00000249992	-1.23431	5.35653	61.4958	1.51551e-06	0.000103531	TMEM158
ENSG00000149218	-1.03441	6.16498	60.6177	1.64898e-06	0.000109861	ENDOD1
ENSG00000157303	-2.18732	2.26443	59.1262	1.90763e-06	0.000124023	SUSD3
ENSG00000112186	-1.12141	6.20212	58.4171	2.04662e-06	0.000129922	CAP2
ENSG00000228716	-1.31673	6.5692	57.8551	2.16503e-06	0.000134893	DHFR
ENSG00000129680	-1.33487	6.52928	57.368	2.27399e-06	0.000138477	MAP7D3
ENSG00000203814	-2.03939	7.53081	58.9985	2.31631e-06	0.000139831	H2BC18
ENSG00000171791	-1.2242	3.9882	57.1829	2.31702e-06	0.000139831	BCL2
ENSG00000180596	-1.56679	7.53536	56.366	2.55511e-06	0.000151483	H2BC4
ENSG00000029534	-1.25065	4.40777	55.3882	2.78619e-06	0.000159425	ANK1
ENSG00000175287	-1.06723	4.88045	55.3556	2.79569e-06	0.000159425	PHYHD1
ENSG00000183598	-3.04597	5.40042	58.9348	2.8704e-06	0.00016072	H3C13
ENSG00000161888	-1.54183	5.77243	55.0105	2.89825e-06	0.000161176	SPC24
ENSG00000185130	-2.2266	4.47869	54.7402	3.01176e-06	0.000164098	H2BC13
ENSG00000118596	-1.53385	5.36671	54.3115	3.11941e-06	0.000167666	SLC16A7
ENSG00000006576	-1.19752	5.76312	53.2656	3.48726e-06	0.000181203	PHTF2
ENSG00000145386	-1.13259	7.50324	52.5599	3.76345e-06	0.000193315	CCNA2
ENSG00000123080	-1.0944	5.86075	51.3814	4.28218e-06	0.000213443	CDKN2C
ENSG00000184678	-1.66891	7.50304	51.6764	4.42253e-06	0.000217313	H2BC21
ENSG00000119326	-1.42268	7.3719	51.0865	4.42442e-06	0.000217313	CTNNAL1
ENSG00000134690	-1.04757	6.71207	50.7614	4.58753e-06	0.000224506	CDCA8
ENSG00000166851	-1.16296	6.78099	50.7205	4.60852e-06	0.000224715	PLK1
ENSG00000275221	-2.65902	5.17854	52.7757	4.6687e-06	0.000225202	H2AC15
ENSG00000129354	-2.82052	4.63189	52.2855	4.68672e-06	0.000225264	AP1M2
ENSG00000197061	-2.29797	7.13261	53.2964	4.89149e-06	0.000231795	H4C3
ENSG00000204767	-1.17836	4.93171	50.091	4.94604e-06	0.000233557	INSYN2B
ENSG00000035499	-1.56293	4.55622	49.9155	5.04506e-06	0.000235211	DEPDC1B
ENSG00000154229	-1.27389	7.01418	49.2796	5.42339e-06	0.000249106	PRKCA
ENSG00000169710	-1.59809	9.47881	49.2646	5.52728e-06	0.000252156	FASN
ENSG00000089685	-1.34014	7.09912	49.0586	5.56241e-06	0.000252902	BIRC5
ENSG00000081181	-3.10281	2.30379	48.8115	5.72267e-06	0.000257578	ARG2
ENSG00000203805	-1.40432	3.72643	47.9995	6.28754e-06	0.000275628	PLPP4
ENSG00000111665	-1.20267	4.97785	47.8437	6.40303e-06	0.000276524	CDCA3
ENSG00000281230	-1.56996	4.11947	46.7066	7.32339e-06	0.000299569	SERTAD4
ENSG00000138678	-1.18931	5.73669	46.369	7.62505e-06	0.000305092	GPAT3
ENSG00000278677	-1.58383	7.0069	46.1482	8.32004e-06	0.000324554	H2AC17
ENSG00000124562	-1.0095	7.38504	45.5727	8.39449e-06	0.000326219	SNRPC
ENSG00000140905	-1.81757	3.36757	45.2612	8.71921e-06	0.000334311	GCSH
ENSG00000164543	-1.35307	4.87354	45.0762	8.91894e-06	0.000340031	STK17A
ENSG00000082781	-1.06075	6.83563	44.7266	9.3106e-06	0.000350986	ITGB5
ENSG00000076248	-1.13819	6.14067	44.5664	9.49662e-06	0.000353054	UNG
ENSG00000135451	-1.21855	5.28532	43.9012	1.03159e-05	0.00037582	TROAP
ENSG00000182010	-1.25399	4.66819	43.8399	1.03954e-05	0.000376674	RTKN2
ENSG00000164176	-1.04688	7.34743	43.5726	1.07502e-05	0.000386834	EDIL3
ENSG00000120833	-1.13304	5.77044	43.4775	1.08796e-05	0.00038858	SOCS2
ENSG00000134057	-1.22423	7.84569	43.3279	1.10871e-05	0.000393695	CCNB1
ENSG00000187837	-1.97347	9.21877	44.6424	1.12325e-05	0.000397806	H1-2
ENSG00000189403	-1.21082	7.90847	42.8316	1.18082e-05	0.000412766	HMGB1
ENSG00000196262	-1.15163	10.1941	42.7057	1.19995e-05	0.000416218	PPIA
ENSG00000134324	-1.43325	6.38135	42.5336	1.24856e-05	0.000425163	LPIN1
ENSG00000144136	-1.15268	8.43846	42.3804	1.25104e-05	0.000425163	SLC20A1
ENSG00000172893	-1.36647	6.1111	41.687	1.36846e-05	0.000452501	DHCR7
ENSG00000136518	-1.17782	6.21329	41.6359	1.37759e-05	0.000454402	ACTL6A
ENSG00000181019	-1.66649	6.33066	42.2679	1.38379e-05	0.000455018	NQO1
ENSG00000117906	-1.30303	6.00719	41.582	1.38731e-05	0.000455018	RCN2
ENSG00000111348	-1.20355	6.12159	41.5694	1.3896e-05	0.000455018	ARHGDIB
ENSG00000165996	-1.08758	4.91905	41.1941	1.45957e-05	0.000473323	HACD1
ENSG00000270882	-1.74434	7.8177	42.3087	1.46671e-05	0.000474495	H4C14
ENSG00000169439	-1.11469	5.45665	41.0188	1.49363e-05	0.000480893	SDC2
ENSG00000197903	-1.67835	7.85896	41.7631	1.50681e-05	0.000482825	H2BC12
ENSG00000112312	-1.47957	6.32632	41.0432	1.51461e-05	0.000483023	GMNN
ENSG00000205323	-1.18837	4.31435	40.8211	1.53315e-05	0.000486993	SARNP
ENSG00000144681	-1.33015	4.21244	40.6743	1.56326e-05	0.000493658	STAC
ENSG00000011105	-1.12602	6.15788	39.9072	1.73199e-05	0.000537077	TSPAN9
ENSG00000100526	-1.6334	5.97251	40.0499	1.82353e-05	0.000560637	CDKN3
ENSG00000134363	-1.37791	5.80328	39.0938	1.93401e-05	0.000582279	FST
ENSG00000172260	-1.33356	5.12784	39.0161	1.95467e-05	0.000584576	NEGR1
ENSG00000154146	-1.24534	4.22003	38.9626	1.96906e-05	0.000585044	NRGN
ENSG00000170915	-1.52992	3.72341	38.8765	1.99243e-05	0.000589323	PAQR8
ENSG00000181418	-2.67369	0.804137	38.5989	2.07003e-05	0.000604306	DDN
ENSG00000203811	-1.95784	8.70932	40.1206	2.08705e-05	0.000605365	H3C14
ENSG00000113368	-1.46516	6.68252	38.6626	2.16055e-05	0.000619972	LMNB1
ENSG00000186480	-2.09801	6.586	40.1773	2.23468e-05	0.000637168	INSIG1
ENSG00000203668	-1.00091	7.03869	37.9566	2.26319e-05	0.000642574	CHML
ENSG00000130270	-1.48987	3.26058	37.9398	2.26851e-05	0.000642728	ATP8B3
ENSG00000134222	-1.45366	5.03106	37.8461	2.29844e-05	0.000644425	PSRC1
ENSG00000093009	-1.01888	4.4555	37.6392	2.36616e-05	0.000659292	CDC45
ENSG00000100479	-1.46544	4.56294	37.5964	2.38046e-05	0.000661907	POLE2
ENSG00000180914	-1.86895	2.51552	37.4942	2.41498e-05	0.00067012	OXTR
ENSG00000273542	-2.41893	7.57652	40.6749	2.42747e-05	0.000672198	H4C12
ENSG00000282954	-1.30256	3.37594	37.3341	2.47021e-05	0.000681231	FBXO17
ENSG00000112984	-1.1082	7.18951	37.2038	2.51624e-05	0.000689687	KIF20A
ENSG00000129195	-1.2028	5.02101	36.944	2.61097e-05	0.000705591	PIMREG
ENSG00000162813	-1.02681	5.38608	36.4705	2.79427e-05	0.000738712	BPNT1
ENSG00000111445	-1.05607	5.47344	36.4577	2.7994e-05	0.000738712	RFC5
ENSG00000113356	-2.07087	3.69577	35.837	3.06289e-05	0.000783658	POLR3G
ENSG00000101447	-1.03872	6.08281	35.482	3.22629e-05	0.000814622	FAM83D
ENSG00000109084	-1.09543	5.07021	35.3692	3.28023e-05	0.000825148	TMEM97
ENSG00000213160	-1.40215	4.03572	35.3078	3.31004e-05	0.000831092	KLHL23
ENSG00000138738	-1.04146	3.91119	35.2056	3.36035e-05	0.000837475	PRDM5
ENSG00000168298	-2.27632	8.64284	37.4462	3.44324e-05	0.000854965	H1-4
ENSG00000117632	-1.23026	8.90715	34.9975	3.46556e-05	0.000855771	STMN1
ENSG00000148680	-1.05216	3.81876	34.7985	3.56965e-05	0.000876388	HTR7
ENSG00000278637	-1.71518	4.81787	34.8882	3.5751e-05	0.000876388	H4C1
ENSG00000163293	-1.00897	4.61017	34.7263	3.60829e-05	0.000879717	NIPAL1
ENSG00000181163	-1.05845	9.95457	34.5762	3.69014e-05	0.000893367	NPM1
ENSG00000168078	-1.55519	6.05198	35.0738	3.69389e-05	0.000893367	PBK
ENSG00000170498	-2.43873	3.36365	34.6479	3.69747e-05	0.000893367	KISS1
ENSG00000090530	-1.06134	5.2749	34.5151	3.72409e-05	0.000894391	P3H2
ENSG00000134291	-1.33332	5.54346	34.4957	3.73494e-05	0.000894391	TMEM106C
ENSG00000175334	-1.21198	7.15236	34.4283	3.80939e-05	0.000899416	BANF1
ENSG00000139209	-1.26831	3.85589	34.2876	3.85363e-05	0.00090668	SLC38A4
ENSG00000115163	-1.25276	4.75654	34.0273	4.00817e-05	0.00093487	CENPA
ENSG00000108064	-1.23204	6.5154	34.0115	4.03989e-05	0.000939012	TFAM
ENSG00000126860	-2.02604	5.17187	34.5402	4.27716e-05	0.00097445	EVI2A
ENSG00000120699	-1.10284	4.87257	33.5973	4.27924e-05	0.00097445	EXOSC8
ENSG00000132646	-1.3339	7.01191	33.4671	4.56582e-05	0.00102241	PCNA
ENSG00000131153	-1.57493	4.00758	33.0245	4.67347e-05	0.00103589	GINS2
ENSG00000096060	-1.10833	5.18847	33.0151	4.68033e-05	0.00103589	FKBP5
ENSG00000125968	-1.29348	5.1156	33.005	4.6876e-05	0.00103589	ID1
ENSG00000198830	-1.24173	8.81359	33.0139	4.71857e-05	0.001041	HMGN2
ENSG00000005059	-1.04438	4.7566	32.8697	4.78704e-05	0.00104925	MCUB
ENSG00000168393	-1.26325	5.38763	32.5974	4.99453e-05	0.00108479	DTYMK
ENSG00000175130	-1.29487	6.39345	32.6317	5.03785e-05	0.00108479	MARCKSL1
ENSG00000164904	-1.02492	5.57795	32.2432	5.2799e-05	0.00111209	ALDH7A1
ENSG00000079257	-1.39397	3.1864	32.2319	5.2893e-05	0.00111209	LXN
ENSG00000133393	-1.07039	5.48782	32.1629	5.34715e-05	0.00111569	CEP20
ENSG00000080823	-1.20839	3.36537	31.7359	5.72166e-05	0.00117022	MOK
ENSG00000278705	-2.05294	6.71509	33.7014	5.75711e-05	0.00117038	H4C2
ENSG00000140451	-1.53173	2.83616	31.2571	6.17766e-05	0.00122776	PIF1
ENSG00000153310	-1.18533	6.7695	31.2994	6.2072e-05	0.00122882	CYRIB
ENSG00000197238	-1.93697	6.99591	32.7274	6.54566e-05	0.0012804	H4C11
ENSG00000125378	-1.36981	6.89551	31.1662	6.6962e-05	0.00130227	BMP4
ENSG00000116133	-1.04477	8.14235	30.7232	6.73585e-05	0.0013081	DHCR24
ENSG00000184260	-1.61484	6.94658	31.5818	6.8455e-05	0.00131987	H2AC20
ENSG00000164758	-1.24952	3.66565	30.5985	6.87438e-05	0.0013213	MED30
ENSG00000134824	-1.5085	7.5999	31.1865	7.05996e-05	0.00134389	FADS2
ENSG00000242252	-7.96997	0.327204	34.2688	7.09408e-05	0.00134848	BGLAP
ENSG00000184752	-1.21585	5.62661	30.3112	7.20615e-05	0.00136017	NDUFA12
ENSG00000100344	-1.79004	2.29636	29.913	7.69648e-05	0.00142582	PNPLA3
ENSG00000123737	-1.10092	5.6126	29.8566	7.76907e-05	0.0014323	EXOSC9
ENSG00000115380	-1.42445	6.14433	30.2408	7.77276e-05	0.0014323	EFEMP1
ENSG00000143228	-1.05103	5.83033	29.7511	7.90669e-05	0.00144773	NUF2
ENSG00000169174	-2.21323	6.39648	31.8406	8.02757e-05	0.00146389	PCSK9
ENSG00000180998	-1.16849	3.42554	29.5262	8.20974e-05	0.00148504	GPR137C
ENSG00000102760	-1.59514	2.40798	29.3599	8.44225e-05	0.00151286	RGCC
ENSG00000177889	-1.11895	7.34966	29.3555	8.51886e-05	0.00152051	UBE2N
ENSG00000167880	-1.12055	5.14856	29.2223	8.64037e-05	0.00153204	EVPL
ENSG00000079459	-1.96551	2.85449	28.6399	9.53995e-05	0.00166069	FDFT1
ENSG00000184270	-1.37627	4.51182	28.6331	9.55099e-05	0.00166069	H2AC21
ENSG00000112183	-1.48421	3.28501	28.5879	9.62527e-05	0.00166929	RBM24
ENSG00000154719	-1.10878	4.82557	28.5396	9.70541e-05	0.00168102	MRPL39
ENSG00000166938	-1.12756	4.30584	28.3802	9.97518e-05	0.00171496	DIS3L
ENSG00000187522	-1.47487	5.13958	28.3336	0.000101797	0.00174298	HSPA14
ENSG00000280610	-1.06848	5.43632	27.9779	0.00010695	0.00180937	KIF15
ENSG00000171960	-1.35361	4.92845	27.9423	0.000107614	0.00181446	PPIH
ENSG00000157193	-1.16176	4.65188	27.9364	0.000107725	0.00181446	LRP8
ENSG00000164104	-1.28552	6.25185	27.6612	0.000118149	0.00193672	HMGB2
ENSG00000152240	-1.62468	4.66889	27.1479	0.000127352	0.00203068	HAUS1
ENSG00000163006	-1.52127	3.08644	26.9463	0.000128281	0.00204308	CCDC138
ENSG00000117650	-1.05874	5.583	26.7688	0.000132421	0.00208924	NEK2
ENSG00000170214	-1.52258	2.64547	26.6067	0.000136336	0.00213012	ADRA1B
ENSG00000164161	-1.55037	4.67124	26.6668	0.000136436	0.00213012	HHIP
ENSG00000204856	-1.28071	3.72915	26.5903	0.000136741	0.00213239	FAM216A
ENSG00000123219	-1.38773	4.92578	26.6088	0.000137315	0.00213802	CENPK
ENSG00000171388	-1.40644	2.47822	26.5564	0.000137578	0.00213802	APLN
ENSG00000239672	-1.35833	6.57733	26.932	0.000138106	0.00214128	NME1
ENSG00000155368	-1.40349	4.92647	26.3907	0.000143161	0.00220338	DBI
ENSG00000146411	-1.13529	3.10545	26.3328	0.000143257	0.00220338	SLC2A12
ENSG00000154122	-1.00199	4.56616	26.3185	0.000143629	0.00220631	ANKH
ENSG00000164109	-1.08318	5.38898	25.8703	0.000155871	0.00233338	MAD2L1
ENSG00000008311	-1.78134	4.74509	26.2379	0.000156229	0.00233541	AASS
ENSG00000132341	-1.2162	8.38442	26.0051	0.000157738	0.00234607	RAN
ENSG00000213185	-1.65819	2.94568	25.6068	0.000163624	0.00241162	FAM24B
ENSG00000173207	-1.11204	7.1506	25.4016	0.000172657	0.00249852	CKS1B
ENSG00000100632	-1.43327	7.25147	25.9506	0.000174613	0.0025241	ERH
ENSG00000215883	-1.52981	2.98417	25.0971	0.000179905	0.00258684	CYB5RL
ENSG00000114812	-1.30768	4.78297	24.7449	0.000192239	0.00271492	VIPR1
ENSG00000151725	-1.04531	5.53386	24.7229	0.000193041	0.0027193	CENPU
ENSG00000052802	-1.41773	6.27671	25.1443	0.000198115	0.00275629	MSMO1
ENSG00000179546	-1.7779	2.05276	24.5823	0.000198253	0.00275629	HTR1D
ENSG00000108953	-1.03004	8.94127	24.4596	0.000202938	0.00278972	YWHAE
ENSG00000109674	-1.03604	4.65989	24.4082	0.000204936	0.00280572	NEIL3
ENSG00000265763	-2.1198	2.51083	24.3779	0.000206128	0.00281918	ZNF488
ENSG00000119705	-1.11084	5.39874	24.1365	0.000215888	0.00291435	SLIRP
ENSG00000095752	-1.06345	6.99643	23.7807	0.000233643	0.00307969	IL11
ENSG00000109738	-1.67483	3.14292	23.4534	0.000246494	0.00320205	GLRB
ENSG00000138772	-1.04556	7.48963	23.4719	0.000248108	0.0032168	ANXA3
ENSG00000130347	-1.22445	2.95897	23.2596	0.000256063	0.0032852	RTN4IP1
ENSG00000031691	-1.12435	4.71455	23.2594	0.000256069	0.0032852	CENPQ
ENSG00000175305	-1.33178	4.77316	23.1686	0.000262412	0.00335698	CCNE2
ENSG00000100162	-1.12779	3.63931	23.0119	0.000268912	0.00340895	CENPM
ENSG00000109255	-1.37434	2.59787	22.9096	0.000274433	0.00345708	NMU
ENSG00000144354	-1.31897	3.5253	22.8358	0.000278497	0.00348977	CDCA7
ENSG00000009694	-1.33477	5.00721	22.8693	0.000279394	0.00349775	TENM1
ENSG00000065413	-2.28904	1.25403	22.7403	0.000283859	0.00353105	ANKRD44
ENSG00000078668	-1.09665	6.40056	22.792	0.000284919	0.00354057	VDAC3
ENSG00000204392	-1.42402	5.6601	23.0396	0.000290305	0.00358762	LSM2
ENSG00000112081	-1.19684	7.42649	22.8932	0.000290764	0.00359	SRSF3
ENSG00000213347	-1.20632	3.71983	22.5622	0.00029417	0.00362209	MXD3
ENSG00000169255	-1.20995	4.36572	22.5471	0.000295068	0.00362982	B3GALNT1
ENSG00000111247	-1.18181	4.6057	22.472	0.000299561	0.00367167	RAD51AP1
ENSG00000104147	-1.52007	3.50938	22.4591	0.000300339	0.00367652	OIP5
ENSG00000274290	-1.66446	3.4166	22.3388	0.000307724	0.00375122	H2BC6
ENSG00000159199	-1.43821	5.79384	22.7849	0.000309452	0.00376207	ATP5MC1
ENSG00000186132	-1.67934	1.53307	22.3017	0.000310038	0.00376538	C2orf76
ENSG00000142856	-1.38476	3.5616	22.0572	0.000325832	0.00388402	ITGB3BP
ENSG00000121005	-1.01105	3.18765	22.043	0.000326779	0.00388962	CRISPLD1
ENSG00000198846	-1.40088	1.71529	21.928	0.000334541	0.00395282	TOX
ENSG00000204922	-1.28467	3.74712	21.7977	0.000343603	0.00404214	UQCC3
ENSG00000165501	-1.11895	5.46055	21.6663	0.000353258	0.00412328	LRR1
ENSG00000163283	-3.28474	3.62885	22.6305	0.00037124	0.00428486	ALPP
ENSG00000185238	-1.22335	5.14026	21.4171	0.000375161	0.00431163	PRMT3
ENSG00000175548	-1.2645	4.26444	21.277	0.000382707	0.00437222	ALG10B
ENSG00000198056	-1.11596	3.89482	21.2345	0.000386124	0.0043889	PRIM1
ENSG00000185432	-1.15624	3.8086	21.0729	0.000399406	0.00447246	METTL7A
ENSG00000102897	-1.08591	4.16842	21.0646	0.000400107	0.00447601	LYRM1
ENSG00000115875	-1.37346	6.05168	21.4547	0.00040662	0.00452629	SRSF7
ENSG00000108106	-1.00473	7.82241	20.9464	0.000413894	0.00457322	UBE2S
ENSG00000164056	-1.07575	5.39193	20.8868	0.000415363	0.00458297	SPRY1
ENSG00000106603	-1.1902	5.01771	20.881	0.000416139	0.00458297	COA1
ENSG00000152270	-1.09153	2.3756	20.8699	0.000416851	0.00458332	PDE3B
ENSG00000162961	-1.25633	5.34021	20.9218	0.000422917	0.00462733	DPY30
ENSG00000185480	-1.07169	4.96995	20.6889	0.000433138	0.00471998	PARPBP
ENSG00000113391	-1.0384	4.03901	20.6711	0.000434776	0.00473017	FAM172A
ENSG00000064300	-1.25004	6.3104	20.4957	0.000487362	0.0051362	NGFR
ENSG00000128951	-1.1231	5.597	20.1064	0.000494962	0.00520811	DUT
ENSG00000173930	-2.33246	1.33313	20.0275	0.000499158	0.00523591	SLCO4C1
ENSG00000099256	-1.18378	3.64041	19.9964	0.00050253	0.00525485	PRTFDC1
ENSG00000087253	-1.15454	3.81349	19.9939	0.000502807	0.00525485	LPCAT2
ENSG00000092208	-1.49965	3.88179	19.9591	0.000506614	0.00527302	GEMIN2
ENSG00000163634	-1.10675	5.55419	19.8372	0.000524676	0.00541494	THOC7
ENSG00000124191	-1.22265	4.9872	19.5929	0.000553427	0.00565062	TOX2
ENSG00000197837	-1.03743	4.21222	19.4461	0.000566826	0.0057529	H4-16
ENSG00000164687	-1.67759	3.56893	19.3933	0.000578036	0.00583149	FABP5
ENSG00000130208	-3.35646	0.459166	19.3439	0.00057978	0.00584471	APOC1
ENSG00000137288	-1.5945	5.23961	19.8199	0.000582284	0.00586117	UQCC2
ENSG00000177868	-1.24186	3.18995	19.2916	0.000586537	0.00588636	SVBP
ENSG00000137404	-1.01417	4.53707	19.2881	0.000586982	0.00588644	NRM
ENSG00000283060	-1.47308	3.00127	19.2741	0.00058881	0.00588723	ID3
ENSG00000151422	-1.01931	6.23396	19.3142	0.000590094	0.00589568	FER
ENSG00000176894	-1.25402	3.4047	19.2296	0.000594665	0.00591741	PXMP2
ENSG00000165283	-1.03882	7.37533	19.3153	0.000605291	0.00598531	STOML2
ENSG00000170516	-1.61644	3.55722	19.0507	0.000620744	0.00610225	COX7B2
ENSG00000143977	-1.76788	5.97176	19.9155	0.000637281	0.0061988	SNRPG
ENSG00000172590	-1.16261	4.9455	18.9418	0.000637475	0.0061988	MRPL52
ENSG00000213516	-1.29108	5.1685	18.9661	0.000652583	0.00631831	RBMXL1
ENSG00000217555	-1.45338	4.73187	18.962	0.000658778	0.00635562	CKLF
ENSG00000175768	-1.01561	5.75768	18.7927	0.000661004	0.00635562	TOMM5
ENSG00000152147	-1.2756	3.98215	18.7259	0.00066568	0.00637178	GEMIN6
ENSG00000184924	-1.01843	4.39722	18.6199	0.000681831	0.00650324	PTRHD1
ENSG00000168002	-1.32266	5.43178	18.8178	0.000691629	0.00655489	POLR2G
ENSG00000196917	-1.49498	1.71097	18.531	0.000695735	0.00656606	HCAR1
ENSG00000206291	-6.90887	0.854714	20.0193	0.000718042	0.00671204	HLA-DPA1
ENSG00000169684	-1.39199	2.75509	18.3826	0.000719659	0.00672115	CHRNA5
ENSG00000116898	-1.09982	5.87568	18.4247	0.000735846	0.00682207	MRPS15
ENSG00000143553	-1.01657	4.8032	18.2777	0.000737135	0.00682207	SNAPIN
ENSG00000145604	-1.5209	3.53238	18.2213	0.000746731	0.00688794	SKP2
ENSG00000125743	-1.2389	6.87346	18.5899	0.000753051	0.00692381	SNRPD2
ENSG00000125835	-1.20126	7.76712	18.5062	0.000760716	0.00695497	SNRPB
ENSG00000218336	-1.39986	5.99113	18.4817	0.000795032	0.0071809	TENM3
ENSG00000121211	-1.1372	3.62969	17.9189	0.000800683	0.00722225	MND1
ENSG00000177700	-1.11415	7.18074	18.1361	0.000814487	0.00731734	POLR2L
ENSG00000172465	-1.04137	5.19413	17.711	0.000840362	0.0074921	TCEAL1
ENSG00000132170	-1.07633	4.53681	17.7097	0.00084062	0.0074921	PPARG
ENSG00000100142	-1.10697	4.35426	17.6798	0.00084652	0.00751482	POLR2F
ENSG00000174886	-1.22844	6.26878	17.9576	0.00086044	0.00760294	NDUFA11
ENSG00000148773	-1.04107	9.3638	17.4703	0.000913831	0.0078785	MKI67
ENSG00000125247	-1.11047	3.59842	17.3402	0.000916871	0.0078946	TMTC4
ENSG00000123975	-1.54721	5.99787	18.0192	0.000923333	0.007935	CKS2
ENSG00000109576	-1.20117	2.78461	17.1989	0.000948094	0.00807049	AADAT
ENSG00000143933	-1.14329	9.30793	17.3976	0.000954769	0.00810169	CALM2
ENSG00000099194	-1.6186	9.65183	17.916	0.000956323	0.00810976	SCD
ENSG00000155329	-1.14166	3.7	17.151	0.000958954	0.00811204	ZCCHC10
ENSG00000170006	-1.10832	6.69469	17.3337	0.000978127	0.00816156	TMEM154
ENSG00000075188	-1.14714	5.09026	17.0915	0.00097969	0.00816156	NUP37
ENSG00000241468	-1.21866	6.03511	17.3455	0.000983196	0.00817791	ATP5MF
ENSG00000174547	-1.09558	4.75187	16.9448	0.00100737	0.00828682	MRPL11
ENSG00000108561	-1.32092	7.31631	17.4478	0.00101684	0.00831042	C1QBP
ENSG00000175581	-1.42889	4.44986	16.9575	0.00104031	0.00846977	MRPL48
ENSG00000178343	-1.5484	1.77727	16.7754	0.00104922	0.00850393	SHISA3
ENSG00000145781	-1.32709	4.33999	16.7582	0.00106105	0.00858152	COMMD10
ENSG00000139343	-1.09917	4.44652	16.7246	0.00106218	0.00858547	SNRPF
ENSG00000146243	-1.67838	1.17094	16.7044	0.00106737	0.00859595	IRAK1BP1
ENSG00000203760	-1.29654	3.16628	16.6618	0.00107841	0.008644	CENPW
ENSG00000117407	-1.61037	2.59421	16.1853	0.00121142	0.00936434	ARTN
ENSG00000166582	-1.24338	3.23706	16.1141	0.00123288	0.00949744	CENPV
ENSG00000140395	-1.57258	3.97647	16.1714	0.00125686	0.00964354	WDR61
ENSG00000243678	-1.12983	8.42476	16.2572	0.00127153	0.00971738	NME2
ENSG00000164362	-7.19778	-0.473433	19.1037	0.001308	0.00993401	TERT
ENSG00000143942	-1.50602	2.77126	15.8299	0.0013229	0.0100189	CHAC2
ENSG00000186205	-1.72098	3.1768	15.7833	0.00134722	0.0101403	MTARC1
ENSG00000173660	-1.13244	5.82804	15.9577	0.00135159	0.0101515	UQCRH
ENSG00000167862	-1.04743	4.78416	15.5282	0.00142684	0.0105798	MRPL58
ENSG00000197467	-1.14321	5.81157	15.627	0.00147331	0.0108304	COL13A1
ENSG00000196118	-2.68999	0.247877	15.3084	0.00150845	0.0110078	CFAP119
ENSG00000138587	-1.6187	1.10221	15.2875	0.00151648	0.0110497	MNS1
ENSG00000163002	-1.05066	3.81426	15.2448	0.00153302	0.0111169	NUP35
ENSG00000230989	-1.03075	5.58036	15.2753	0.00155211	0.0112182	HSBP1
ENSG00000257046	-7.28247	-0.000421495	16.2887	0.00158626	0.0113916	SLCO1B3-SLCO1B7
ENSG00000164985	-1.03532	5.28929	15.1201	0.00159258	0.0114248	PSIP1
ENSG00000196754	-1.54907	5.2708	15.4426	0.00163852	0.0116797	S100A2
ENSG00000164761	-1.27627	3.20063	14.7828	0.00172618	0.0121057	TNFRSF11B
ENSG00000014138	-1.06229	3.52144	14.7656	0.00173391	0.012141	POLA2
ENSG00000184220	-1.11947	5.30697	14.8325	0.00175642	0.0122349	CMSS1
ENSG00000139291	-1.00752	5.52694	14.7338	0.00177474	0.0123179	TMEM19
ENSG00000157510	-1.24824	3.35999	14.4465	0.00188439	0.0128863	AFAP1L1
ENSG00000167088	-1.84916	5.94997	15.3507	0.00190985	0.0130287	SNRPD1
ENSG00000118898	-1.37853	3.15518	14.3646	0.00192538	0.0130933	PPL
ENSG00000185585	-1.09623	5.59419	14.4827	0.0019289	0.0131107	OLFML2A
ENSG00000183527	-1.01226	3.74565	14.296	0.00196051	0.0132719	PSMG1
ENSG00000127528	-1.04164	5.47513	14.3339	0.00198464	0.0133941	KLF2
ENSG00000186153	-1.38628	2.19846	14.2212	0.00199966	0.0134624	WWOX
ENSG00000169288	-1.06578	4.50565	14.1989	0.00201154	0.0135086	MRPL1
ENSG00000120594	-1.22689	3.63548	14.1427	0.00204174	0.0136366	PLXDC2
ENSG00000136527	-1.28397	5.59652	14.2722	0.00214324	0.0141252	TRA2B
ENSG00000113387	-1.33994	6.49015	14.2138	0.00227972	0.0147665	SUB1
ENSG00000151287	-1.37079	4.3919	13.804	0.00231369	0.014927	TEX30
ENSG00000082126	-1.47619	1.70867	13.5749	0.00237794	0.0152175	MPP4
ENSG00000151353	-1.25506	4.33697	13.6258	0.00238947	0.0152477	TMEM18
ENSG00000123572	-1.09834	4.11533	13.5411	0.00239987	0.0152851	NRK
ENSG00000111639	-1.16762	5.86483	13.6123	0.00252851	0.0159013	MRPL51
ENSG00000127533	-1.98867	0.776418	13.333	0.00254013	0.0159371	F2RL3
ENSG00000172172	-1.06838	5.30784	13.1682	0.00273025	0.0167644	MRPL13
ENSG00000144810	-1.12671	6.20653	13.1261	0.00290153	0.017495	COL8A1
ENSG00000180992	-1.12959	6.5567	13.1304	0.00292776	0.0175849	MRPL14
ENSG00000101247	-1.06022	2.66635	12.8056	0.00293978	0.0176308	NDUFAF5
ENSG00000198553	-2.55822	-0.23175	12.6873	0.00303899	0.0180092	KCNRG
ENSG00000158246	-1.09457	2.97907	12.6845	0.00304144	0.0180157	TENT5B
ENSG00000182004	-1.23036	5.1409	12.8504	0.00305949	0.0180747	SNRPE
ENSG00000118418	-1.08927	4.2028	12.5941	0.00311992	0.0183193	HMGN3
ENSG00000127955	-8.05729	1.0594	13.8001	0.00318335	0.018589	GNAI1
ENSG00000164182	-1.00467	4.1658	12.4652	0.00323593	0.0187874	NDUFAF2
ENSG00000082438	-1.27257	1.96667	12.2327	0.00345796	0.0196659	COBLL1
ENSG00000149571	-2.24491	0.908668	12.1533	0.00353771	0.0199127	KIRREL3
ENSG00000196154	-1.14333	8.21124	12.3947	0.0036007	0.0201573	S100A4
ENSG00000134809	-1.11981	4.35142	12.0905	0.00361972	0.0202385	TIMM10
ENSG00000262862	-1.18199	1.90775	11.9828	0.00371632	0.0205905	KRTAP2-3
ENSG00000114391	-1.06063	8.33136	12.2174	0.00372422	0.0206258	RPL24
ENSG00000167283	-1.14171	6.40703	12.2574	0.00374032	0.0206979	ATP5MG
ENSG00000188343	-1.11285	2.74976	11.9341	0.00376915	0.0208095	CIBAR1
ENSG00000171840	-1.32287	1.4181	11.7376	0.00399156	0.0216083	NINJ2
ENSG00000162383	-1.66124	0.429788	11.7277	0.00400316	0.0216451	SLC1A7
ENSG00000171863	-2.168	1.95984	11.7401	0.00400712	0.0216577	RPS7
ENSG00000196420	-1.2436	1.62752	11.4489	0.00434608	0.0229371	S100A5
ENSG00000150456	-1.33796	1.46564	11.3502	0.00447558	0.023373	EEF1AKMT1
ENSG00000120279	-1.43805	1.81717	11.172	0.00472066	0.0242484	MYCT1
ENSG00000115350	-1.04268	3.20752	11.1604	0.00473711	0.0243143	POLE4
ENSG00000114698	-1.06505	4.06847	11.1486	0.00475386	0.024373	PLSCR4
ENSG00000197956	-1.16537	11.1438	11.3255	0.00484814	0.0247332	S100A6
ENSG00000184227	-1.46936	1.11135	11.0175	0.00494562	0.0250791	ACOT1
ENSG00000120533	-1.03509	5.39889	11.1316	0.00495574	0.0251108	ENY2
ENSG00000197147	-1.00035	3.51378	10.9892	0.00498816	0.0251897	LRRC8B
ENSG00000106538	-2.14218	2.33995	10.9841	0.00509901	0.025615	RARRES2
ENSG00000179168	-1.56248	0.712397	10.8124	0.0052635	0.0262238	GGN
ENSG00000152128	-1.0668	2.76719	10.7742	0.0053253	0.0264115	TMEM163
ENSG00000164509	-1.92999	2.6462	10.7914	0.00541436	0.0267106	IL31RA
ENSG00000138796	-1.10673	4.92245	10.8258	0.00542691	0.0267431	HADH
ENSG00000112218	-1.10461	2.59237	10.7098	0.00543134	0.0267551	GPR63
ENSG00000187118	-1.42725	2.96565	10.6669	0.00551198	0.0270435	CMC1
ENSG00000131495	-1.00024	5.16098	10.6714	0.00561651	0.0274562	NDUFA2
ENSG00000004779	-1.06973	4.82014	10.5612	0.00581418	0.028104	NDUFAB1
ENSG00000166002	-1.05578	2.97748	10.4803	0.00582955	0.0281142	SMCO4
ENSG00000255690	-1.79207	0.8646	10.3461	0.00607794	0.0290369	TRIL
ENSG00000189043	-1.08443	6.87726	10.5797	0.00615871	0.0293082	NDUFA4
ENSG00000167889	-1.2479	2.97247	10.3002	0.00616568	0.0293136	MGAT5B
ENSG00000178053	-1.11893	2.64933	10.2329	0.00629686	0.0297136	MLF1
ENSG00000169019	-1.1807	4.72457	10.3519	0.00630507	0.029739	COMMD8
ENSG00000184709	-1.00617	1.57575	10.1623	0.00643813	0.0302213	LRRC26
ENSG00000043591	-1.74716	0.5479	10.14	0.00648354	0.0303814	ADRB1
ENSG00000138668	-1.1161	7.28104	10.3987	0.0065513	0.0306243	HNRNPD
ENSG00000005189	-1.03377	2.35192	10.0818	0.00660353	0.0307552	REXO5
ENSG00000179958	-1.03935	4.80199	10.1436	0.0066095	0.0307681	DCTPP1
ENSG00000137710	-1.82477	3.31008	10.205	0.00666635	0.0309578	RDX
ENSG00000144063	-1.18455	4.15485	10.0064	0.00689373	0.0317508	MALL
ENSG00000184465	-3.16299	0.264777	9.80894	0.0072018	0.0328215	WDR27
ENSG00000133773	-1.06237	3.49916	9.78511	0.00725694	0.033028	CCDC59
ENSG00000145526	-1.19308	2.36968	9.78153	0.00726526	0.0330298	CDH18
ENSG00000120693	-1.20164	1.21352	9.76333	0.00730776	0.0331584	SMAD9
ENSG00000164405	-1.00293	5.98267	9.86238	0.00748911	0.0337198	UQCRQ
ENSG00000165264	-1.14353	5.3161	9.76108	0.00775995	0.0346494	NDUFB6
ENSG00000046653	-1.55585	0.037564	9.5374	0.0078599	0.034945	GPM6B
ENSG00000183032	-2.02476	0.752206	9.45429	0.00807499	0.0356189	SLC25A21
ENSG00000233493	-1.02181	1.64833	9.41551	0.00817766	0.0359657	TMEM238
ENSG00000106399	-1.20532	4.58715	9.44903	0.00842348	0.0367325	RPA3
ENSG00000107020	-1.03416	3.0698	9.3231	0.00842844	0.0367325	PLGRKT
ENSG00000141642	-1.1227	1.20493	9.28709	0.00852856	0.0369653	ELAC1
ENSG00000166803	-1.05565	5.36519	9.33924	0.00876959	0.0376845	PCLAF
ENSG00000163584	-1.24267	5.68212	9.45006	0.00884797	0.0379465	RPL22L1
ENSG00000183291	-1.04356	7.37551	9.41213	0.00885158	0.0379499	SELENOF
ENSG00000147684	-1.12153	4.81906	9.28265	0.00886351	0.0379584	NDUFB9
ENSG00000175449	-1.45041	1.73185	9.1698	0.00886429	0.0379584	RFESD
ENSG00000126803	-1.50777	0.874415	9.03583	0.0092665	0.0392659	HSPA2
ENSG00000171951	-1.2965	0.995476	9.02725	0.00929298	0.039341	SCG2
ENSG00000170836	-1.04534	3.90422	8.92415	0.00964954	0.0403553	PPM1D
ENSG00000171119	-1.20591	0.713201	8.89118	0.00972465	0.0405938	NRTN
ENSG00000187800	-1.03431	4.43408	8.92742	0.00976407	0.0406826	PEAR1
ENSG00000136104	-1.00624	3.93858	8.88261	0.00978087	0.0407324	RNASEH2B
ENSG00000203724	-1.50204	1.48641	8.8736	0.00978208	0.0407324	C1orf53
ENSG00000186687	-1.03074	5.25146	8.94762	0.0099105	0.0410378	LYRM7
ENSG00000083807	-1.42443	1.173	8.83386	0.00991336	0.0410378	SLC27A5
ENSG00000167515	-1.02087	4.26025	8.76652	0.0102502	0.0419473	TRAPPC2L
ENSG00000144908	-1.28928	0.528983	8.62772	0.0106278	0.0430498	ALDH1L1
ENSG00000153898	-1.604	1.26514	8.59683	0.0107399	0.0433578	MCOLN2
ENSG00000100490	-1.28508	4.55785	8.71044	0.0109203	0.0438815	CDKL1
ENSG00000172062	-1.02492	1.70539	8.53748	0.0109592	0.0439349	SMN1
ENSG00000278229	-1.14792	3.73167	8.52316	0.0111201	0.0444341	RPS17
ENSG00000226887	-1.17903	0.441126	8.47113	0.0112104	0.0446229	ERVMER34-1
ENSG00000107518	-1.18321	2.74237	8.4595	0.0112551	0.0447353	ATRNL1
ENSG00000158427	-1.22789	2.84987	8.3908	0.0115236	0.0454526	TMSB15B
ENSG00000102452	-1.45098	0.841237	8.30768	0.0118582	0.0464323	NALCN
ENSG00000119782	-3.91771	-0.463718	8.26364	0.0120401	0.0468717	FKBP1B
ENSG00000235453	-1.3259	0.876715	8.24148	0.0121328	0.0471296	SMIM27
ENSG00000163884	-1.17796	1.42521	8.22384	0.0122072	0.0473155	KLF15
ENSG00000154553	-1.77194	1.30883	8.18584	0.0123693	0.0477801	PDLIM3
ENSG00000107614	-2.10711	3.28276	8.411	0.0124041	0.0478596	TRDMT1
ENSG00000181610	-1.15861	5.67615	8.36067	0.0125385	0.0482744	MRPS23
ENSG00000171204	-1.18093	4.21523	8.09879	0.0131327	0.0499248	TMEM126B

## Sheet: D16vsNT_up
genes	logFC	logCPM	F	PValue	FDR	Symbol
ENSG00000163638	2.62323	5.67829	240.924	2.43244e-10	1.575e-06	ADAMTS9
ENSG00000006118	2.67571	7.67908	197.062	9.40348e-10	1.8542e-06	TMEM132A
ENSG00000106366	1.86413	9.45468	190.33	1.18617e-09	1.8542e-06	SERPINE1
ENSG00000115594	4.50718	5.75305	194.09	1.33087e-09	1.8542e-06	IL1R1
ENSG00000178607	2.37538	7.07433	186.104	1.37777e-09	1.8542e-06	ERN1
ENSG00000157601	2.28466	4.90835	175.456	2.03865e-09	2.34598e-06	MX1
ENSG00000134070	2.08143	6.40445	174.776	2.09182e-09	2.34598e-06	IRAK2
ENSG00000168685	2.96346	7.27291	162.656	3.5136e-09	3.14883e-06	IL7R
ENSG00000058085	3.31151	9.23059	162.332	3.78591e-09	3.14883e-06	LAMC2
ENSG00000006459	2.48088	4.58676	158.588	3.97757e-09	3.14883e-06	KDM7A
ENSG00000118503	2.96916	7.53096	149.778	6.40126e-09	4.54894e-06	TNFAIP3
ENSG00000172183	1.4963	5.71505	146.305	6.75322e-09	4.54894e-06	ISG20
ENSG00000124762	1.94017	8.50415	145.558	6.9833e-09	4.54894e-06	CDKN1A
ENSG00000221963	1.38777	7.45038	144.531	7.31436e-09	4.54894e-06	APOL6
ENSG00000172216	1.4183	7.48753	144.166	7.43622e-09	4.54894e-06	CEBPB
ENSG00000166592	2.45512	4.19679	141.388	8.4439e-09	4.73492e-06	RRAD
ENSG00000145901	2.08655	10.0225	139.515	9.21156e-09	4.84054e-06	TNIP1
ENSG00000110944	3.25564	3.3322	138.547	9.63909e-09	4.84054e-06	IL23A
ENSG00000162654	1.44251	6.54708	137.618	1.0071e-08	4.84054e-06	GBP4
ENSG00000272398	1.94281	5.63261	131.336	1.36425e-08	5.99401e-06	CD24
ENSG00000130477	5.23049	4.42451	135.107	1.4047e-08	5.99401e-06	UNC13A
ENSG00000166750	2.1512	6.50146	130.396	1.42929e-08	5.99401e-06	SLFN5
ENSG00000070961	1.42322	9.1833	129.238	1.51431e-08	5.99401e-06	ATP2B1
ENSG00000149289	1.8763	7.64635	127.785	1.62922e-08	6.26458e-06	ZC3H12C
ENSG00000106070	1.91195	8.18991	125.654	1.81628e-08	6.64633e-06	GRB10
ENSG00000119514	1.92909	3.7873	125.537	1.82727e-08	6.64633e-06	GALNT12
ENSG00000048052	1.87913	7.34526	122.663	2.12161e-08	7.43556e-06	HDAC9
ENSG00000121671	1.46469	4.48857	121.489	2.25716e-08	7.59422e-06	CRY2
ENSG00000124201	1.54183	9.11307	116.184	3.00662e-08	9.38007e-06	ZNFX1
ENSG00000143507	1.93122	6.26182	115.438	3.13325e-08	9.38007e-06	DUSP10
ENSG00000206450	2.4759	5.74013	114.601	3.2826e-08	9.38007e-06	HLA-B
ENSG00000198018	1.32047	5.9874	114.478	3.30533e-08	9.38007e-06	ENTPD7
ENSG00000070404	1.59098	5.6435	114.477	3.30538e-08	9.38007e-06	FSTL3
ENSG00000137628	2.51387	7.93332	114.898	3.34555e-08	9.38007e-06	DDX60
ENSG00000105939	1.12142	8.94079	109.778	4.31938e-08	1.13981e-05	ZC3HAV1
ENSG00000265972	1.4234	10.0027	109.431	4.40749e-08	1.14069e-05	TXNIP
ENSG00000137460	3.12772	3.16679	108.822	4.56675e-08	1.15961e-05	FHDC1
ENSG00000124145	2.15935	10.3601	108.357	4.69307e-08	1.16962e-05	SDC4
ENSG00000138642	1.87894	6.87706	107.495	4.93738e-08	1.20813e-05	HERC6
ENSG00000135677	1.13968	8.8787	107.025	5.07681e-08	1.22007e-05	GNS
ENSG00000146232	1.52464	6.32783	106.557	5.21988e-08	1.23075e-05	NFKBIE
ENSG00000213694	3.09059	3.67199	105.447	5.57852e-08	1.23075e-05	S1PR3
ENSG00000041353	1.45344	7.63578	103.056	6.45081e-08	1.35648e-05	RAB27B
ENSG00000137449	1.30657	7.28922	101.972	6.89665e-08	1.38775e-05	CPEB2
ENSG00000087074	1.63292	8.54976	101.265	7.20626e-08	1.40553e-05	PPP1R15A
ENSG00000090339	2.63534	9.37067	102.557	7.40868e-08	1.41834e-05	ICAM1
ENSG00000150630	1.57989	7.08044	100.629	7.49895e-08	1.41834e-05	VEGFC
ENSG00000183486	2.45274	3.57993	100.221	7.69347e-08	1.41834e-05	MX2
ENSG00000158470	1.18493	8.44716	99.5738	8.014e-08	1.45746e-05	B4GALT5
ENSG00000105246	4.30044	2.31907	99.0424	8.28867e-08	1.48079e-05	EBI3
ENSG00000056558	1.82332	7.45341	98.7061	8.46805e-08	1.48079e-05	TRAF1
ENSG00000008294	1.36415	9.0766	97.6463	9.06297e-08	1.56371e-05	SPAG9
ENSG00000136826	1.70458	7.50486	97.1083	9.38308e-08	1.58705e-05	KLF4
ENSG00000067798	1.45077	7.37423	94.5976	1.10584e-07	1.76649e-05	NAV3
ENSG00000181830	1.26892	5.2559	94.4634	1.11571e-07	1.76649e-05	SLC35C1
ENSG00000068971	1.42557	5.68355	93.8425	1.16272e-07	1.77759e-05	PPP2R5B
ENSG00000115919	2.96968	7.62676	98.9803	1.17089e-07	1.77759e-05	KYNU
ENSG00000124102	6.09726	4.15988	100.637	1.17555e-07	1.77759e-05	PI3
ENSG00000100342	1.39363	6.03103	93.5098	1.18883e-07	1.7777e-05	APOL1
ENSG00000102312	1.35673	4.84935	92.7875	1.24786e-07	1.8254e-05	PORCN
ENSG00000147689	3.13756	5.35361	94.9714	1.26467e-07	1.8301e-05	FAM83A
ENSG00000163347	3.30751	5.30703	94.2134	1.37443e-07	1.87662e-05	CLDN1
ENSG00000104856	1.92207	6.01532	90.7348	1.43473e-07	1.88033e-05	RELB
ENSG00000167106	1.93325	7.3547	90.6906	1.4391e-07	1.88033e-05	FAM102A
ENSG00000125730	4.49361	5.87571	100.937	1.52917e-07	1.95996e-05	C3
ENSG00000080561	2.00372	4.78355	88.8019	1.64037e-07	2.08266e-05	MID2
ENSG00000119508	2.18931	3.76333	87.0402	1.85751e-07	2.24214e-05	NR4A3
ENSG00000197746	1.10644	10.037	87.0398	1.85757e-07	2.24214e-05	PSAP
ENSG00000123240	1.09685	7.38084	86.8946	1.87688e-07	2.24214e-05	OPTN
ENSG00000095739	1.55176	4.91221	86.8844	1.87825e-07	2.24214e-05	BAMBI
ENSG00000030582	1.41823	9.47613	85.9696	2.00543e-07	2.3201e-05	GRN
ENSG00000099814	1.31354	6.51291	85.6206	2.05651e-07	2.34546e-05	CEP170B
ENSG00000116514	1.13223	6.33974	84.4347	2.24153e-07	2.48128e-05	RNF19B
ENSG00000089127	2.33863	5.22975	84.056	2.30456e-07	2.48128e-05	OAS1
ENSG00000154451	3.56134	5.44514	88.8464	2.32323e-07	2.48128e-05	GBP5
ENSG00000101311	1.37556	5.59359	83.8889	2.33302e-07	2.48128e-05	FERMT1
ENSG00000130513	2.4276	5.46014	84.2753	2.33541e-07	2.48128e-05	GDF15
ENSG00000152377	3.25434	4.704	85.5626	2.33926e-07	2.48128e-05	SPOCK1
ENSG00000112299	5.9091	4.27618	91.3285	2.34153e-07	2.48128e-05	VNN1
ENSG00000164463	1.42052	6.36491	83.4009	2.41843e-07	2.538e-05	CREBRF
ENSG00000148346	8.82109	5.85995	105.115	2.44694e-07	2.538e-05	LCN2
ENSG00000197565	2.94267	3.57044	83.2165	2.45163e-07	2.538e-05	COL4A6
ENSG00000116183	4.39251	3.40442	82.5342	2.65489e-07	2.64663e-05	PAPPA2
ENSG00000107864	1.3677	4.33556	81.3785	2.81254e-07	2.74284e-05	CPEB3
ENSG00000182393	2.63175	2.41738	81.2198	2.84645e-07	2.75593e-05	IFNL1
ENSG00000072682	1.39032	6.67234	80.8742	2.92192e-07	2.79163e-05	P4HA2
ENSG00000070540	1.14318	5.89359	80.0788	3.10441e-07	2.90133e-05	WIPI1
ENSG00000277768	7.88993	5.0348	95.7253	3.3163e-07	3.07798e-05	CCL3L1
ENSG00000172602	3.21864	3.42943	78.7775	3.43175e-07	3.14747e-05	RND1
ENSG00000112773	1.6255	6.43749	78.7543	3.43794e-07	3.14747e-05	TENT5A
ENSG00000102780	1.11932	6.04357	78.6279	3.47185e-07	3.15703e-05	DGKH
ENSG00000171298	1.76166	6.41449	78.3477	3.5484e-07	3.20499e-05	GAA
ENSG00000205413	1.71006	8.36421	77.9439	3.66212e-07	3.28565e-05	SAMD9
ENSG00000198855	1.59849	5.71215	77.851	3.68886e-07	3.28772e-05	FICD
ENSG00000173193	1.28153	8.19223	77.4694	3.80107e-07	3.34346e-05	PARP14
ENSG00000100219	1.18293	7.72196	77.3599	3.83401e-07	3.35053e-05	XBP1
ENSG00000140450	2.18125	4.10971	77.1285	3.90463e-07	3.38218e-05	ARRDC4
ENSG00000125347	1.16158	7.26832	76.922	3.96894e-07	3.3942e-05	IRF1
ENSG00000107201	1.58804	8.44145	76.4333	4.12596e-07	3.45009e-05	DDX58
ENSG00000169116	2.5156	4.86592	75.439	4.57383e-07	3.75333e-05	PARM1
ENSG00000197818	1.18461	6.19	73.2806	5.32714e-07	4.15102e-05	SLC9A8
ENSG00000155962	3.47774	2.82999	73.2604	5.33606e-07	4.15102e-05	CLIC2
ENSG00000162366	6.13722	4.2513	79.7021	5.51947e-07	4.24463e-05	PDZK1IP1
ENSG00000153179	1.15868	6.79845	72.5848	5.64325e-07	4.31022e-05	RASSF3
ENSG00000166289	1.86091	4.19191	72.0777	5.88715e-07	4.43813e-05	PLEKHF1
ENSG00000173276	1.14592	5.84538	71.9726	5.93918e-07	4.44053e-05	ZBTB21
ENSG00000271503	2.94732	5.19868	74.1426	6.04228e-07	4.46384e-05	CCL5
ENSG00000108771	1.5442	5.24895	71.7132	6.06987e-07	4.46384e-05	DHX58
ENSG00000128165	1.60661	4.83861	71.3747	6.24542e-07	4.54329e-05	ADM2
ENSG00000196611	4.16413	9.2267	80.7302	6.77538e-07	4.79911e-05	MMP1
ENSG00000221866	2.6825	3.29749	70.1923	6.90553e-07	4.80463e-05	PLXNA4
ENSG00000130707	3.39583	4.0867	71.1781	6.9138e-07	4.80463e-05	ASS1
ENSG00000167779	2.22313	7.32326	70.9563	7.58807e-07	5.13167e-05	IGFBP6
ENSG00000071246	1.71582	3.29896	68.744	7.82521e-07	5.21345e-05	VASH1
ENSG00000185567	1.33436	8.39645	68.572	7.94342e-07	5.26614e-05	AHNAK2
ENSG00000163739	4.58836	6.66121	81.2959	8.07375e-07	5.30032e-05	CXCL1
ENSG00000153294	2.06007	2.95603	68.2712	8.15517e-07	5.32778e-05	ADGRF4
ENSG00000161921	3.88313	3.47988	67.5572	9.23507e-07	5.835e-05	CXCL16
ENSG00000119917	1.18146	9.65384	66.5227	9.52085e-07	5.8666e-05	IFIT3
ENSG00000116016	1.20351	7.37698	65.18	1.07478e-06	6.40019e-05	EPAS1
ENSG00000138769	2.67724	2.44862	64.9907	1.0935e-06	6.48294e-05	CDKL2
ENSG00000166670	3.36579	1.82803	64.4754	1.14634e-06	6.67911e-05	MMP10
ENSG00000102996	1.82332	4.06081	63.8006	1.21999e-06	7.01652e-05	MMP15
ENSG00000071054	1.56626	9.58676	63.0273	1.31113e-06	7.33505e-05	MAP4K4
ENSG00000187957	2.17961	2.93086	62.8627	1.33151e-06	7.40473e-05	DNER
ENSG00000116717	1.74859	5.70366	62.6435	1.35923e-06	7.49694e-05	GADD45A
ENSG00000185352	3.12611	5.47032	66.6547	1.36917e-06	7.52094e-05	HS6ST3
ENSG00000197608	1.62148	5.972	62.2456	1.41123e-06	7.68919e-05	ZNF841
ENSG00000138347	2.42626	3.10116	62.1335	1.42629e-06	7.73992e-05	MYPN
ENSG00000086544	1.17884	4.84682	61.9446	1.45208e-06	7.79642e-05	ITPKC
ENSG00000178726	1.09948	7.3587	61.9301	1.45408e-06	7.79642e-05	THBD
ENSG00000181617	6.0167	0.851043	61.7293	1.48212e-06	7.85289e-05	FDCSP
ENSG00000158109	1.11754	5.67361	61.6317	1.49597e-06	7.89518e-05	TPRG1L
ENSG00000101298	1.25027	5.47404	61.5532	1.50722e-06	7.91615e-05	SNPH
ENSG00000283158	1.94707	6.2194	61.9744	1.52328e-06	7.92942e-05	MUC5AC
ENSG00000197329	1.79466	6.40682	61.6319	1.53176e-06	7.92942e-05	PELI1
ENSG00000059728	1.62916	6.69197	61.3496	1.53686e-06	7.92942e-05	MXD1
ENSG00000276358	1.12789	6.62222	61.3431	1.53781e-06	7.92942e-05	PLEKHM1
ENSG00000124107	5.3137	2.68668	61.7942	1.58641e-06	8.14766e-05	SLPI
ENSG00000137965	1.61962	6.64538	60.9807	1.59224e-06	8.14766e-05	IFI44
ENSG00000102908	1.17805	8.13995	60.9048	1.60392e-06	8.17636e-05	NFAT5
ENSG00000185022	1.41977	6.85841	60.5508	1.65969e-06	8.36091e-05	MAFF
ENSG00000167778	1.01114	5.06038	60.445	1.67678e-06	8.38691e-05	SPRYD3
ENSG00000128335	1.31773	5.74061	60.4092	1.68262e-06	8.38691e-05	APOL2
ENSG00000167996	1.80983	10.0591	60.3732	1.72266e-06	8.46115e-05	FTH1
ENSG00000146021	1.6722	4.08151	60.113	1.73175e-06	8.47485e-05	KLHL3
ENSG00000123989	1.11169	6.3408	59.8719	1.77294e-06	8.60724e-05	CHPF
ENSG00000132510	1.51724	6.47831	59.117	1.90937e-06	9.07996e-05	KDM6B
ENSG00000166340	1.42323	7.17011	58.8493	1.96058e-06	9.19357e-05	TPP1
ENSG00000178104	1.18035	6.9746	58.463	2.03729e-06	9.45442e-05	PDE4DIP
ENSG00000100906	1.64207	8.21082	58.5381	2.05244e-06	9.49199e-05	NFKBIA
ENSG00000135373	1.06693	9.02406	58.0918	2.11423e-06	9.61259e-05	EHF
ENSG00000196743	1.0012	6.64666	57.9283	2.14916e-06	9.73853e-05	GM2A
ENSG00000151623	1.52304	5.54473	57.6478	2.21064e-06	9.85127e-05	NR3C2
ENSG00000158467	1.54331	5.32423	57.2129	2.30998e-06	0.000101032	AHCYL2
ENSG00000166228	1.46152	4.16359	57.1714	2.31972e-06	0.000101032	PCBD1
ENSG00000082641	1.25643	9.28236	57.0923	2.33843e-06	0.000101264	NFE2L1
ENSG00000164400	3.45275	6.20056	62.8594	2.46756e-06	0.000105026	CSF2
ENSG00000166016	1.21437	6.31477	56.4636	2.49331e-06	0.00010551	ABTB2
ENSG00000160190	3.49017	2.85191	56.3723	2.51679e-06	0.000105847	SLC37A1
ENSG00000185624	1.08796	9.7456	55.7939	2.67135e-06	0.000110983	P4HB
ENSG00000163734	4.00896	3.89145	57.1396	2.89251e-06	0.00011832	CXCL3
ENSG00000151014	1.90721	6.64959	55.988	2.92427e-06	0.000119257	NOCT
ENSG00000169248	2.11991	6.31555	56.651	2.93457e-06	0.000119315	CXCL11
ENSG00000120162	2.29919	2.52592	54.7506	2.97833e-06	0.000120367	MOB3B
ENSG00000131203	3.30353	5.62719	58.721	3.23626e-06	0.000128099	IDO1
ENSG00000087510	1.31444	4.95766	53.7689	3.30441e-06	0.000130413	TFAP2C
ENSG00000154175	3.41986	4.39088	56.215	3.33971e-06	0.000131421	ABI3BP
ENSG00000163870	1.19743	5.35408	53.4362	3.42402e-06	0.000132676	TPRA1
ENSG00000146674	1.0227	6.94922	53.3028	3.47338e-06	0.00013287	IGFBP3
ENSG00000115009	5.01331	2.77489	53.8366	3.47527e-06	0.00013287	CCL20
ENSG00000005238	1.21047	6.49848	53.1998	3.512e-06	0.000133894	FAM214B
ENSG00000185339	1.45101	4.27178	52.964	3.60235e-06	0.000136365	TCN2
ENSG00000168032	1.52343	5.23366	52.9515	3.60722e-06	0.000136365	ENTPD3
ENSG00000138061	3.14668	8.60354	58.573	3.62031e-06	0.000136477	CYP1B1
ENSG00000205755	1.70557	4.62671	52.6436	3.72941e-06	0.000138652	CRLF2
ENSG00000136383	3.51163	0.264966	52.3881	3.83441e-06	0.000142158	ALPK3
ENSG00000161011	1.29659	8.50774	52.1318	3.94311e-06	0.00014499	SQSTM1
ENSG00000116701	2.34043	7.09736	55.2777	3.97206e-06	0.000145417	NCF2
ENSG00000147168	3.70287	1.68238	52.0551	3.97633e-06	0.000145417	IL2RG
ENSG00000128965	1.67035	5.52176	51.8593	4.06256e-06	0.000147767	CHAC1
ENSG00000116954	1.01509	6.59205	51.5433	4.20627e-06	0.000150955	RRAGC
ENSG00000282905	1.28787	4.26446	51.4473	4.25111e-06	0.000151754	NFKBIB
ENSG00000180530	1.08416	6.03934	51.3163	4.31309e-06	0.000153155	NRIP1
ENSG00000067715	1.98999	5.60415	52.0127	4.34604e-06	0.000153514	SYT1
ENSG00000165757	2.13186	3.95572	50.809	4.56323e-06	0.000159098	JCAD
ENSG00000140105	1.22671	8.89669	50.7425	4.59724e-06	0.000159521	WARS1
ENSG00000154188	2.02014	3.74856	50.4611	4.7443e-06	0.000163523	ANGPT1
ENSG00000136052	1.39893	6.07066	50.3365	4.81117e-06	0.000165175	SLC41A2
ENSG00000010818	1.2112	7.47273	50.2174	4.87607e-06	0.000166554	HIVEP2
ENSG00000164266	5.1748	1.81562	50.1161	4.93202e-06	0.000167614	SPINK1
ENSG00000111801	1.11536	5.78133	49.7612	5.13402e-06	0.000170182	BTN3A3
ENSG00000122641	1.65452	5.26015	49.7217	5.1571e-06	0.000170527	INHBA
ENSG00000083799	1.42533	6.48381	49.4693	5.30724e-06	0.000174362	CYLD
ENSG00000174938	1.10284	6.45887	49.4615	5.31198e-06	0.000174362	SEZ6L2
ENSG00000003402	1.53849	7.95397	49.561	5.35839e-06	0.000175458	CFLAR
ENSG00000049249	2.48264	3.7793	49.1319	5.51584e-06	0.000179305	TNFRSF9
ENSG00000115008	3.98252	4.3947	52.2608	5.6177e-06	0.000181738	IL1A
ENSG00000138829	3.75013	1.36668	48.9252	5.6483e-06	0.000181854	FBN2
ENSG00000103042	1.04976	5.09752	48.7437	5.76754e-06	0.000184607	SLC38A7
ENSG00000163874	2.30278	5.83222	50.6926	5.77052e-06	0.000184607	ZC3H12A
ENSG00000125538	3.87104	4.19347	50.9248	5.77497e-06	0.000184607	IL1B
ENSG00000203727	1.81347	3.17833	48.5828	5.87569e-06	0.000186939	SAMD5
ENSG00000101255	1.37668	6.56739	48.4696	5.9531e-06	0.000188068	TRIB3
ENSG00000044574	1.07205	9.60556	48.1664	6.1664e-06	0.000191968	HSPA5
ENSG00000170369	1.84038	6.52486	48.8603	6.28553e-06	0.00019374	CST2
ENSG00000054793	2.54964	3.25525	47.9483	6.32519e-06	0.000194202	ATP9A
ENSG00000008517	3.27102	4.86133	50.9755	6.37613e-06	0.00019458	IL32
ENSG00000104228	1.03542	5.33369	47.7386	6.48231e-06	0.000197273	TRIM35
ENSG00000167941	2.53268	2.7952	47.515	6.65475e-06	0.00020097	SOST
ENSG00000214814	3.58028	1.73952	47.5116	6.65746e-06	0.00020097	FER1L6
ENSG00000156804	1.67731	6.14209	47.5247	6.97224e-06	0.000207135	FBXO32
ENSG00000084734	2.12812	3.79619	47.0917	6.99573e-06	0.000207376	GCKR
ENSG00000177570	1.29422	6.80475	46.9805	7.08861e-06	0.000208395	SAMD12
ENSG00000104327	1.65198	5.77434	46.8654	7.32517e-06	0.00021292	CALB1
ENSG00000171450	2.27093	1.83614	46.6829	7.34413e-06	0.000213011	CDK5R2
ENSG00000084764	1.95456	2.43728	46.5058	7.5011e-06	0.000215705	MAPRE3
ENSG00000175928	2.49422	2.14386	46.2745	7.71203e-06	0.000218963	LRRN1
ENSG00000268104	5.62748	2.26861	46.685	7.79447e-06	0.000220374	SLC6A14
ENSG00000105825	2.44757	6.92125	49.2911	8.15249e-06	0.000229079	TFPI2
ENSG00000074964	2.11607	3.21726	45.7817	8.18421e-06	0.000229465	ARHGEF10L
ENSG00000187775	7.59845	-0.102735	53.4015	8.2147e-06	0.000229841	DNAH17
ENSG00000160223	2.04704	4.39399	45.6902	8.27555e-06	0.000230584	ICOSLG
ENSG00000185101	7.5878	0.69324	53.1849	8.38573e-06	0.000233172	ANO9
ENSG00000115602	4.29306	1.62035	45.5361	8.43184e-06	0.000233646	IL1RL1
ENSG00000008086	1.67758	4.00005	45.4801	8.48958e-06	0.000233646	CDKL5
ENSG00000189056	2.56269	2.62564	45.0678	8.9281e-06	0.00024079	RELN
ENSG00000198380	1.057	7.46695	45.001	9.0015e-06	0.000242165	GFPT1
ENSG00000155629	2.3888	2.03672	44.9263	9.0845e-06	0.000243544	PIK3AP1
ENSG00000165606	4.34251	-0.278347	44.8291	9.19384e-06	0.000244307	DRGX
ENSG00000282604	6.20887	0.47575	44.798	9.22905e-06	0.000244497	CCL4L2
ENSG00000169851	1.54386	5.10252	44.6488	9.40043e-06	0.000248548	PCDH7
ENSG00000173918	5.20212	2.72208	45.6782	9.60424e-06	0.000251957	C1QTNF1
ENSG00000163082	3.62837	1.5921	44.4296	9.65892e-06	0.000252898	SGPP2
ENSG00000164951	1.0255	8.18798	44.3633	9.73866e-06	0.000253549	PDP1
ENSG00000090776	1.77203	2.35211	44.362	9.74027e-06	0.000253549	EFNB1
ENSG00000105327	1.52702	4.5883	44.1514	9.99865e-06	0.000258276	BBC3
ENSG00000146859	1.51561	2.82505	43.8101	1.04342e-05	0.000266759	TMEM140
ENSG00000135604	1.36948	3.32156	43.7011	1.0578e-05	0.000268874	STX11
ENSG00000176463	1.19771	4.98991	43.693	1.05887e-05	0.000268874	SLCO3A1
ENSG00000177409	1.51939	7.00144	43.9126	1.07671e-05	0.000271863	SAMD9L
ENSG00000108582	1.14504	8.86829	43.3353	1.10768e-05	0.00027657	CPD
ENSG00000275395	1.78961	3.4944	43.1004	1.14113e-05	0.000282823	FCGBP
ENSG00000163659	1.27145	8.22996	42.75	1.19318e-05	0.000292492	TIPARP
ENSG00000196220	5.2833	0.741339	42.717	1.19822e-05	0.000293192	SRGAP3
ENSG00000158714	6.79895	-0.275403	49.4417	1.211e-05	0.000295783	SLAMF8
ENSG00000077150	1.6331	6.55313	43.001	1.24965e-05	0.000303569	NFKB2
ENSG00000162729	1.09276	4.73294	42.2021	1.2801e-05	0.000307555	IGSF8
ENSG00000139508	1.15971	3.57826	42.1765	1.28434e-05	0.000307555	SLC46A3
ENSG00000075420	1.39815	8.91184	41.619	1.38234e-05	0.000322636	FNDC3B
ENSG00000162413	1.39804	6.77937	41.657	1.39788e-05	0.000324226	KLHL21
ENSG00000153879	1.08962	6.372	41.5181	1.39893e-05	0.000324226	CEBPG
ENSG00000167772	1.53993	4.13831	41.0556	1.48642e-05	0.000340789	ANGPTL4
ENSG00000167994	2.78073	2.18588	40.9102	1.51519e-05	0.000346205	RAB3IL1
ENSG00000122877	2.259	1.82307	40.7956	1.53833e-05	0.000350301	EGR2
ENSG00000162241	1.76544	2.78409	40.7749	1.54254e-05	0.000350668	SLC25A45
ENSG00000064886	4.32368	3.43104	41.7521	1.65388e-05	0.000371585	CHI3L2
ENSG00000225830	1.36194	5.57315	40.2002	1.66521e-05	0.000373506	ERCC6
ENSG00000189114	1.2117	4.81197	40.1444	1.6777e-05	0.000374435	BLOC1S3
ENSG00000134326	4.13692	2.06822	40.0911	1.68971e-05	0.000376491	CMPK2
ENSG00000071242	1.73601	4.348	40.0305	1.70351e-05	0.000377738	RPS6KA2
ENSG00000168394	1.32898	6.98666	40.0993	1.70653e-05	0.000377738	TAP1
ENSG00000162772	1.74603	5.63937	40.3552	1.74671e-05	0.000384105	ATF3
ENSG00000105499	3.60339	2.48977	39.8175	1.76414e-05	0.000387305	PLA2G4C
ENSG00000119938	1.37213	2.97933	39.7399	1.77149e-05	0.000387478	PPP1R3C
ENSG00000175155	1.73478	4.02148	39.4333	1.84658e-05	0.000396986	YPEL2
ENSG00000234487	4.6263	3.51608	41.4419	1.90494e-05	0.00040559	HLA-F
ENSG00000130775	1.34958	4.2421	39.171	1.91373e-05	0.00040559	THEMIS2
ENSG00000139112	1.50837	5.52188	39.1183	1.92981e-05	0.000406585	GABARAPL1
ENSG00000163435	1.5543	3.62402	39.1041	1.93128e-05	0.000406585	ELF3
ENSG00000163545	1.03594	4.63912	39.0027	1.95826e-05	0.000409865	NUAK2
ENSG00000183597	1.17815	4.36914	38.8987	1.98639e-05	0.000412656	TANGO2
ENSG00000143862	1.03452	5.50592	38.8742	1.99306e-05	0.000412656	ARL8A
ENSG00000198832	1.77452	4.45163	38.6848	2.04566e-05	0.000420313	SELENOM
ENSG00000188153	1.08135	5.04056	38.6188	2.06436e-05	0.000423509	COL4A5
ENSG00000180616	1.18002	3.97169	38.4414	2.11559e-05	0.000431388	SSTR2
ENSG00000171223	1.14542	7.78513	38.4219	2.12133e-05	0.000431903	JUNB
ENSG00000139192	2.15941	2.21476	38.3721	2.13602e-05	0.000433442	TAPBPL
ENSG00000130529	1.3377	3.70201	38.2768	2.16444e-05	0.000435412	TRPM4
ENSG00000151117	2.75341	1.49516	38.2525	2.17177e-05	0.000435585	TMEM86A
ENSG00000073756	3.6624	7.75246	44.2362	2.23305e-05	0.00044522	PTGS2
ENSG00000131669	1.08155	5.54872	37.9798	2.25586e-05	0.000447778	NINJ1
ENSG00000110042	3.85614	1.96968	37.9289	2.27196e-05	0.000449648	DTX4
ENSG00000169155	1.17023	6.23517	37.8783	2.28809e-05	0.000451473	ZBTB43
ENSG00000081041	3.6988	5.49694	42.7771	2.31046e-05	0.000453561	CXCL2
ENSG00000169926	1.09767	6.60232	37.7967	2.31441e-05	0.000453561	KLF13
ENSG00000093134	5.56908	0.728983	37.7771	2.32077e-05	0.000453561	VNN3P
ENSG00000136867	1.30955	5.83231	37.6466	2.36371e-05	0.000460358	SLC31A2
ENSG00000101665	1.46839	3.89513	37.5903	2.3825e-05	0.00046295	SMAD7
ENSG00000074527	1.41944	7.17391	37.9198	2.39318e-05	0.000463977	NTN4
ENSG00000136244	2.7347	7.5093	41.4129	2.48007e-05	0.000478863	IL6
ENSG00000185215	1.56327	9.09426	37.5184	2.58233e-05	0.000494352	TNFAIP2
ENSG00000103742	1.47018	6.04336	37.0206	2.64109e-05	0.000503769	IGDCC4
ENSG00000140297	4.02459	0.410432	36.8444	2.64836e-05	0.000503769	GCNT3
ENSG00000155265	2.60597	1.34379	36.807	2.66253e-05	0.000505393	GOLGA7B
ENSG00000162591	2.62034	3.66639	36.879	2.7807e-05	0.000522098	MEGF6
ENSG00000156042	2.77037	0.752264	36.3982	2.8235e-05	0.000527759	CFAP70
ENSG00000181458	1.77097	3.31363	36.3851	2.82886e-05	0.000528029	TMEM45A
ENSG00000147408	1.88106	3.99483	36.2856	2.86976e-05	0.000533442	CSGALNACT1
ENSG00000145358	2.26607	1.86852	36.2156	2.89898e-05	0.000538051	DDIT4L
ENSG00000160712	2.82671	0.137462	36.1338	2.93354e-05	0.000540816	IL6R
ENSG00000023445	2.69159	6.8377	39.6374	3.07849e-05	0.00055646	BIRC3
ENSG00000197632	2.93404	3.13486	35.7726	3.13924e-05	0.000563958	SERPINB2
ENSG00000152409	1.00685	6.13169	35.6086	3.16691e-05	0.000567514	JMY
ENSG00000123610	3.91757	2.84871	35.9394	3.17614e-05	0.000568411	TNFAIP6
ENSG00000204525	1.50285	3.94269	35.2704	3.32839e-05	0.000591375	HLA-C
ENSG00000010030	2.39622	1.26063	35.0223	3.45281e-05	0.000606631	ETV7
ENSG00000084710	2.25905	2.31655	34.9984	3.46507e-05	0.000607199	EFR3B
ENSG00000028137	1.42763	4.93586	34.9528	3.48861e-05	0.000609736	TNFRSF1B
ENSG00000119986	1.28556	5.39715	34.9069	3.5125e-05	0.000612321	AVPI1
ENSG00000183018	2.83766	5.12263	37.3231	3.51899e-05	0.00061266	SPNS2
ENSG00000100284	1.08905	4.85891	34.8786	3.52732e-05	0.000613316	TOM1
ENSG00000158006	1.08426	3.80826	34.8269	3.55458e-05	0.000615437	PAFAH2
ENSG00000070190	5.15231	1.0273	34.3868	3.79655e-05	0.000649225	DAPP1
ENSG00000178033	2.09329	1.78823	34.3454	3.82024e-05	0.000652447	CALHM5
ENSG00000273820	1.48539	2.33977	34.3177	3.8362e-05	0.000653514	USP27X
ENSG00000206305	4.00587	1.92812	34.2424	3.87997e-05	0.000655708	HLA-DQA1
ENSG00000156510	3.09709	3.09548	34.555	3.88143e-05	0.000655708	HKDC1
ENSG00000166396	4.82369	4.61054	38.8455	3.93328e-05	0.000661677	SERPINB7
ENSG00000145911	3.3693	1.32349	33.9043	4.0837e-05	0.000681022	N4BP3
ENSG00000148842	1.04984	4.68331	33.8559	4.11385e-05	0.000684354	CNNM2
ENSG00000174206	1.23951	3.18173	33.8355	4.12658e-05	0.000685623	KICS2
ENSG00000109787	1.03276	7.47085	33.7523	4.17922e-05	0.000689933	KLF3
ENSG00000100292	1.29013	3.53492	33.7099	4.20631e-05	0.00069144	HMOX1
ENSG00000171729	1.06972	4.12291	33.6502	4.24481e-05	0.000694972	TMEM51
ENSG00000135924	1.35395	5.1639	33.44	4.38363e-05	0.00070698	DNAJB2
ENSG00000147027	5.60681	0.22474	33.4015	4.40956e-05	0.000709854	TMEM47
ENSG00000113494	3.27589	4.69962	36.0241	4.43193e-05	0.000712604	PRLR
ENSG00000165795	4.83176	1.81964	33.5873	4.43859e-05	0.000712823	NDRG2
ENSG00000130803	1.02493	6.22515	33.1992	4.54901e-05	0.000725662	ZNF317
ENSG00000163393	1.34974	4.54762	33.1447	4.58741e-05	0.000727178	SLC22A15
ENSG00000274180	1.57146	4.72491	33.104	4.6164e-05	0.000728862	NATD1
ENSG00000167191	1.93671	5.91611	34.3054	4.73269e-05	0.000739685	GPRC5B
ENSG00000169554	1.06058	5.18193	32.9363	4.73777e-05	0.000739685	ZEB2
ENSG00000145908	2.38774	1.04137	32.6069	4.98705e-05	0.000773222	ZNF300
ENSG00000128590	1.41883	6.19983	32.8432	5.04512e-05	0.000779532	DNAJB9
ENSG00000123119	6.56796	-0.717843	36.7739	5.10303e-05	0.000783673	NECAB1
ENSG00000168734	1.04136	5.0986	32.4552	5.10686e-05	0.000783673	PKIG
ENSG00000213859	1.20744	4.30817	32.4044	5.14775e-05	0.000787337	KCTD11
ENSG00000262406	6.92184	-0.376091	36.6505	5.18437e-05	0.000791058	MMP12
ENSG00000091490	1.60843	4.01355	32.2318	5.28934e-05	0.000804338	SEL1L3
ENSG00000118777	1.16664	4.39078	32.2169	5.30177e-05	0.000805319	ABCG2
ENSG00000136695	6.90201	-0.789538	36.3758	5.37093e-05	0.000813071	IL36RN
ENSG00000241322	2.14133	2.8562	32.0134	5.475e-05	0.00082235	FBXW10B
ENSG00000186591	1.0896	7.45996	31.9949	5.49108e-05	0.000822928	UBE2H
ENSG00000173801	1.27791	6.91099	31.992	5.6207e-05	0.000834915	JUP
ENSG00000157111	1.29263	4.87419	31.6475	5.80284e-05	0.000855363	TMEM171
ENSG00000077092	2.08758	3.26419	31.6239	5.82481e-05	0.000857662	RARB
ENSG00000182168	4.40429	0.843734	31.553	5.89119e-05	0.000863656	UNC5C
ENSG00000171051	1.62011	3.28228	31.4323	6.00619e-05	0.000872682	FPR1
ENSG00000149968	4.92135	1.21662	31.366	6.07047e-05	0.000877512	MMP3
ENSG00000136999	1.18042	6.84741	31.4139	6.07743e-05	0.000877575	CCN3
ENSG00000180535	3.82587	1.09627	31.1976	6.2372e-05	0.000892981	BHLHA15
ENSG00000135063	2.92372	0.952161	31.1782	6.2568e-05	0.000894835	FAM189A2
ENSG00000197249	3.14417	4.55129	33.1312	6.34007e-05	0.000902338	SERPINA1
ENSG00000147614	1.40687	3.17494	31.0288	6.40967e-05	0.00090993	ATP6V0D2
ENSG00000198933	1.09232	3.71844	31.0142	6.42482e-05	0.000911119	TBKBP1
ENSG00000131398	2.66826	1.05979	30.8506	6.59766e-05	0.000928779	KCNC3
ENSG00000141682	1.28948	8.28645	30.9026	6.73075e-05	0.000939652	PMAIP1
ENSG00000181634	2.36076	7.36975	33.3487	6.88446e-05	0.000958058	TNFSF15
ENSG00000179148	3.0193	0.773132	30.547	6.9326e-05	0.00096162	ALOXE3
ENSG00000125618	2.2493	4.10494	30.9922	6.93924e-05	0.00096162	PAX8
ENSG00000188112	1.05734	6.33311	30.3694	7.13749e-05	0.000983042	C6orf132
ENSG00000164796	3.69812	0.391125	30.3559	7.15337e-05	0.000983042	CSMD3
ENSG00000134321	3.51462	6.24327	34.8603	7.1903e-05	0.000983405	RSAD2
ENSG00000124613	1.10081	5.00711	30.1643	7.3828e-05	0.00100768	ZNF391
ENSG00000197619	1.27318	3.77278	29.8206	7.81566e-05	0.00105394	ZNF615
ENSG00000130768	2.46433	1.79905	29.7297	7.93501e-05	0.00106364	SMPDL3B
ENSG00000171992	1.31825	5.80706	29.7816	7.96842e-05	0.00106494	SYNPO
ENSG00000106546	1.12274	8.65013	29.656	8.03329e-05	0.00107042	AHR
ENSG00000165591	4.56061	-0.512227	29.5767	8.14058e-05	0.00108257	FAAH2
ENSG00000131480	1.61121	3.16495	29.4987	8.24762e-05	0.00109188	AOC2
ENSG00000028277	1.42963	6.12715	29.768	8.41058e-05	0.0011097	POU2F2
ENSG00000158186	3.12374	3.3721	30.1255	8.42311e-05	0.00111027	MRAS
ENSG00000197013	1.39891	1.96095	29.2804	8.55616e-05	0.00112313	ZNF429
ENSG00000112715	1.37811	8.81053	29.576	8.66892e-05	0.00113268	VEGFA
ENSG00000134339	4.08169	3.86944	31.0507	8.69294e-05	0.00113362	SAA2
ENSG00000127329	1.94258	2.59982	29.1557	8.73822e-05	0.00113732	PTPRB
ENSG00000152689	1.88318	3.98474	29.2124	8.74987e-05	0.00113774	RASGRP3
ENSG00000107731	3.14463	-0.246639	29.1018	8.81833e-05	0.00114364	UNC5B
ENSG00000179593	5.90883	0.286314	29.1001	8.82078e-05	0.00114364	ALOX15B
ENSG00000108932	1.79255	1.83229	29.0722	8.86261e-05	0.00114686	SLC16A6
ENSG00000116761	1.24911	5.33837	29.0443	8.90464e-05	0.00115119	CTH
ENSG00000179630	1.02804	4.6923	29.0117	8.95408e-05	0.00115425	LACC1
ENSG00000146278	1.32634	7.15031	29.2897	9.10373e-05	0.00116722	PNRC1
ENSG00000133805	1.86712	5.25908	29.5174	9.29824e-05	0.001185	AMPD3
ENSG00000174718	1.11302	6.18089	28.7538	9.35588e-05	0.00118897	RESF1
ENSG00000056972	1.02265	4.72775	28.6954	9.44977e-05	0.00119863	TRAF3IP2
ENSG00000090376	1.52438	4.10074	28.577	9.64329e-05	0.00121859	IRAK3
ENSG00000165698	1.81932	1.52926	28.1952	0.00010299	0.00128575	SPACA9
ENSG00000132530	1.10671	3.76203	28.1332	0.000104102	0.00129843	XAF1
ENSG00000184979	1.26034	2.80935	28.0426	0.000105753	0.00131415	USP18
ENSG00000156273	1.10906	7.92069	27.8796	0.000109659	0.00135518	BACH1
ENSG00000181143	5.40841	0.163032	27.7703	0.000110895	0.00136794	MUC16
ENSG00000283022	4.32228	1.59053	27.6767	0.000114086	0.00139578	HYDIN
ENSG00000116521	1.2827	4.38127	27.5888	0.000114479	0.00139933	SCAMP3
ENSG00000126709	1.17223	5.05182	27.528	0.00011571	0.00140901	IFI6
ENSG00000203867	3.20797	0.158415	27.4567	0.000117172	0.00141808	RBM20
ENSG00000137103	1.39293	2.41938	27.2621	0.000121274	0.00145984	TMEM8B
ENSG00000025708	1.65969	3.95386	27.1344	0.000124053	0.001484	TYMP
ENSG00000263238	1.39662	3.52031	27.1238	0.000124285	0.00148546	CTSO
ENSG00000175197	1.18472	5.40823	26.9421	0.000128376	0.00152557	DDIT3
ENSG00000057657	1.51951	3.5178	26.8851	0.000129691	0.00153387	PRDM1
ENSG00000106823	4.25799	-0.0485646	26.8846	0.000129703	0.00153387	ECM2
ENSG00000100290	2.11056	1.54974	26.8747	0.000129931	0.00153522	BIK
ENSG00000198133	1.00493	3.56718	26.6709	0.000134771	0.00157992	TMEM229B
ENSG00000154114	1.09477	4.51354	26.6441	0.000135422	0.00158204	TBCEL
ENSG00000170075	3.25605	0.348416	26.5513	0.000137703	0.00159812	GPR37L1
ENSG00000110002	4.149	0.0905769	26.5341	0.000138132	0.00159981	VWA5A
ENSG00000135828	1.2201	2.39472	26.4758	0.000139593	0.00161257	RNASEL
ENSG00000105855	1.12344	4.74316	26.4252	0.000140877	0.00162045	ITGB8
ENSG00000184371	1.11365	9.7979	26.2394	0.000145708	0.00166045	CSF1
ENSG00000134242	1.26693	2.87246	26.2392	0.000145712	0.00166045	PTPN22
ENSG00000164296	1.50449	2.04414	26.128	0.000148692	0.00168585	TIGD6
ENSG00000105835	1.21409	8.18786	26.3031	0.000149428	0.00168879	NAMPT
ENSG00000116996	8.25871	0.35951	29.0716	0.000149594	0.00168895	ZP4
ENSG00000136167	1.73283	3.52834	26.0293	0.000151397	0.00170356	LCP1
ENSG00000112599	1.38645	2.7407	25.7804	0.000158468	0.00176253	GUCA1B
ENSG00000155090	1.20053	7.55072	25.8748	0.000162987	0.00180385	KLF10
ENSG00000167123	1.06227	7.22869	25.6174	0.000165128	0.00182305	CERCAM
ENSG00000142173	1.88218	5.53912	26.3044	0.000172484	0.00188264	COL6A2
ENSG00000174837	2.62212	1.04077	25.2425	0.00017508	0.00190172	ADGRE1
ENSG00000125845	2.20945	2.42223	25.179	0.000177169	0.00191976	BMP2
ENSG00000128645	1.29325	3.02619	25.1313	0.000178756	0.00193426	HOXD1
ENSG00000168062	2.53896	1.06567	25.1111	0.000179433	0.00193494	BATF2
ENSG00000161270	4.16433	-0.487662	25.0212	0.000182484	0.00196131	NPHS1
ENSG00000182326	3.61146	2.74424	25.5396	0.000184365	0.00197233	C1S
ENSG00000188177	1.18875	3.03815	24.9482	0.000185006	0.00197604	ZC3H6
ENSG00000221869	1.01146	5.32747	24.9414	0.000185241	0.00197671	CEBPD
ENSG00000179598	1.10435	3.58953	24.9362	0.000185424	0.00197671	PLD6
ENSG00000114853	3.16997	2.72085	25.2506	0.000185656	0.00197671	ZBTB47
ENSG00000185386	1.28278	2.21296	24.8832	0.000187283	0.00198774	MAPK11
ENSG00000135124	1.04415	3.97228	24.8343	0.000189019	0.00199986	P2RX4
ENSG00000136514	1.05076	3.36355	24.7952	0.00019042	0.0020131	RTP4
ENSG00000204936	1.77866	1.55075	24.7478	0.000192133	0.00201739	CD177
ENSG00000205426	2.2134	2.61265	24.6565	0.000195482	0.00204731	KRT81
ENSG00000069667	2.50304	3.39415	24.9533	0.000197451	0.00206117	RORA
ENSG00000108342	3.8764	4.9822	27.5327	0.000197571	0.00206117	CSF3
ENSG00000110876	1.58914	3.53325	24.5785	0.000198397	0.00206818	SELPLG
ENSG00000062282	1.15273	4.30547	24.5361	0.000200002	0.00208008	DGAT2
ENSG00000122420	1.75142	1.53869	24.5043	0.000201215	0.00208786	PTGFR
ENSG00000198208	2.15869	2.27308	24.3747	0.000206252	0.00212538	RPS6KL1
ENSG00000073146	7.21003	-0.395384	26.9408	0.000209001	0.00214877	MOV10L1
ENSG00000237763	5.02449	1.39177	24.4261	0.000210957	0.00216227	AMY1A
ENSG00000149573	5.71661	1.47499	24.4956	0.000215227	0.00219766	MPZL2
ENSG00000164061	2.4172	1.41884	24.124	0.000216404	0.00220467	BSN
ENSG00000169429	3.50986	8.90411	27.6581	0.000216621	0.0022052	CXCL8
ENSG00000226260	1.19305	4.73309	24.0783	0.000218317	0.00221845	HLA-DRA
ENSG00000143878	1.1671	6.00819	24.068	0.000221042	0.00223836	RHOB
ENSG00000159388	3.44206	0.131903	24.0037	0.000221478	0.00224109	BTG2
ENSG00000160233	1.69311	2.39032	23.9845	0.000222301	0.00224436	LRRC3
ENSG00000153029	1.01605	4.42817	23.9596	0.000223376	0.00225015	MR1
ENSG00000136842	2.97312	-0.18656	23.9489	0.000223837	0.00225142	TMOD1
ENSG00000066405	7.80032	0.357478	26.4629	0.000225866	0.00226843	CLDN18
ENSG00000153253	1.98148	2.67869	23.6724	0.00023617	0.0023369	SCN3A
ENSG00000166963	2.39645	0.828533	23.6194	0.000238625	0.00235268	MAP1A
ENSG00000120656	1.22626	3.05872	23.5702	0.000240928	0.00237019	TAF12
ENSG00000100985	4.93609	-0.485273	23.3906	0.000249548	0.00243717	MMP9
ENSG00000151320	1.26621	3.99103	23.357	0.000251202	0.00244799	AKAP6
ENSG00000184481	1.73982	3.51042	23.134	0.000262489	0.00254064	FOXO4
ENSG00000158813	3.09086	0.0202817	23.0819	0.000265206	0.00255852	EDA
ENSG00000101695	1.06101	3.02049	23.0688	0.000265895	0.00255888	RNF125
ENSG00000146242	1.16469	7.05903	23.2134	0.000271488	0.00260419	TPBG
ENSG00000104951	1.58568	2.21773	22.9275	0.000273457	0.00262122	IL4I1
ENSG00000140961	1.38511	3.34079	22.8425	0.000278124	0.0026471	OSGIN1
ENSG00000153714	1.24059	3.64229	22.7635	0.000282546	0.00267405	LURAP1L
ENSG00000257335	3.42135	1.38074	22.4726	0.000299522	0.00279944	MGAM
ENSG00000276776	2.34165	2.4123	22.4723	0.000299539	0.00279944	TC2N
ENSG00000173110	2.0967	0.469016	22.4184	0.000302816	0.00281833	HSPA6
ENSG00000089847	3.09825	0.565842	22.2563	0.000312906	0.0029007	ANKRD24
ENSG00000108924	3.98974	-0.280361	22.2484	0.000313404	0.00290201	HLF
ENSG00000167861	1.38196	5.27613	22.3504	0.000319747	0.00294535	HID1
ENSG00000101230	1.54447	1.83484	22.1382	0.000320502	0.00294965	ISM1
ENSG00000135925	4.59174	0.0806823	22.1304	0.000321008	0.0029509	WNT10A
ENSG00000069535	2.04126	1.10534	22.0469	0.000326514	0.00297914	MAOB
ENSG00000104763	1.19763	5.64629	22.0804	0.000330643	0.00300662	ASAH1
ENSG00000223547	1.46704	4.44079	21.9199	0.000338289	0.00304732	ZNF844
ENSG00000111863	2.40682	1.13517	21.8619	0.000339106	0.00304856	ADTRP
ENSG00000183696	1.06803	4.64503	21.8499	0.000339941	0.00305402	UPP1
ENSG00000205809	2.04423	1.5555	21.7918	0.000344023	0.00308246	KLRC2
ENSG00000012822	1.04015	6.198	21.787	0.000347614	0.00310225	CALCOCO1
ENSG00000152284	1.29724	2.94091	21.6807	0.00035198	0.0031329	TCF7L1
ENSG00000182378	2.09264	2.79996	21.6455	0.000354537	0.00315358	PLCXD1
ENSG00000163694	1.57794	4.54246	21.7826	0.000358105	0.00317412	RBM47
ENSG00000118515	1.10181	5.31004	21.5316	0.000362985	0.00320664	SGK1
ENSG00000276780	2.81	0.270709	21.4301	0.000370708	0.00325538	NLRP10
ENSG00000146374	2.5392	1.75119	21.417	0.000371721	0.00325904	RSPO3
ENSG00000196544	1.01677	4.15653	21.378	0.000374743	0.00327699	BORCS6
ENSG00000050730	3.19148	1.19664	21.2812	0.000382379	0.00333294	TNIP3
ENSG00000115963	1.1215	7.29846	21.4992	0.000382654	0.00333318	RND3
ENSG00000157557	1.23728	5.29068	21.2848	0.000385614	0.00335028	ETS2
ENSG00000141449	1.20977	4.57615	21.164	0.000391854	0.00338484	GREB1L
ENSG00000117013	2.8014	3.16747	21.6291	0.000393053	0.0033865	KCNQ4
ENSG00000186714	2.88028	0.375187	21.0892	0.000398049	0.00341669	CCDC73
ENSG00000106541	1.32471	7.05229	21.5165	0.000404841	0.00346147	AGR2
ENSG00000107742	2.99505	0.139981	20.9719	0.000407981	0.00348168	SPOCK2
ENSG00000113369	1.32813	6.81789	21.3573	0.000418107	0.00354561	ARRDC3
ENSG00000184792	1.35833	2.54799	20.819	0.000421357	0.00356643	OSBP2
ENSG00000142178	1.08934	3.40277	20.7767	0.000425144	0.00358725	SIK1
ENSG00000243811	1.12841	3.44581	20.7678	0.000425949	0.00358725	APOBEC3D
ENSG00000188199	6.33248	-0.674977	22.7329	0.00042936	0.003599	NUTM2B
ENSG00000089820	4.05257	0.639692	20.7288	0.000429484	0.003599	ARHGAP4
ENSG00000264230	1.56707	3.45211	20.7035	0.000431796	0.00360865	ANXA8L1
ENSG00000135625	1.94353	0.639962	20.5584	0.000445328	0.00368467	EGR4
ENSG00000185499	2.39842	4.81372	21.7264	0.000445457	0.00368467	MUC1
ENSG00000070729	3.82839	-0.0739268	20.4947	0.000451421	0.00372029	CNGB1
ENSG00000112561	1.32978	3.444	20.4825	0.000452604	0.0037232	TFEB
ENSG00000198205	1.08434	2.68562	20.4755	0.00045328	0.00372421	ZXDA
ENSG00000263155	1.68173	2.54638	20.4564	0.000455141	0.00373265	MYZAP
ENSG00000049192	1.02347	4.31694	20.4349	0.000457235	0.00374173	ADAMTS6
ENSG00000105877	1.79086	3.44056	20.4319	0.000460994	0.0037646	DNAH11
ENSG00000171116	1.58289	1.28901	20.3551	0.000465122	0.00378911	HSFX1
ENSG00000132837	4.41877	-0.366198	20.2412	0.00047664	0.00386427	DMGDH
ENSG00000109756	1.66119	4.72256	20.5655	0.00048029	0.00389147	RAPGEF2
ENSG00000176842	1.92406	1.0924	20.1783	0.000483151	0.00390995	IRX5
ENSG00000196646	1.328	3.89353	20.1279	0.000488434	0.00394795	ZNF136
ENSG00000197506	3.76097	0.500596	19.9598	0.000506537	0.00407952	SLC28A3
ENSG00000165655	1.09905	2.68804	19.9482	0.00050782	0.00408258	ZNF503
ENSG00000074211	3.40831	2.37006	20.2721	0.000511358	0.00410247	PPP2R2C
ENSG00000140465	1.50355	2.86558	19.9121	0.000511819	0.00410247	CYP1A1
ENSG00000231286	1.44853	2.38431	19.8954	0.000513687	0.00411296	HLA-DQB1
ENSG00000164128	1.53076	2.08383	19.8661	0.00051697	0.00412901	NPY1R
ENSG00000139132	2.37707	2.55716	19.895	0.000518132	0.00413584	FGD4
ENSG00000181045	1.12359	4.25304	19.8224	0.000521916	0.00414799	SLC26A11
ENSG00000111907	1.65395	2.05113	19.7871	0.000525954	0.00416954	TPD52L1
ENSG00000163131	4.17659	4.8921	22.2934	0.000526072	0.00416954	CTSS
ENSG00000115267	1.71453	2.5727	19.7422	0.000531133	0.00419729	IFIH1
ENSG00000163121	4.50922	1.40038	19.8632	0.000536207	0.00423242	NEURL3
ENSG00000171115	5.0638	-0.441325	19.6961	0.000536523	0.00423243	GIMAP8
ENSG00000179222	1.07311	6.47855	19.6878	0.000555912	0.00434757	MAGED1
ENSG00000137959	1.87299	2.93808	19.5315	0.000556263	0.00434757	IFI44L
ENSG00000183111	1.92155	1.80788	19.4522	0.000566069	0.00440866	ARHGEF37
ENSG00000013016	1.35602	2.62378	19.3613	0.000577542	0.00448503	EHD3
ENSG00000071073	1.41726	4.67728	19.4807	0.000578489	0.00448979	MGAT4A
ENSG00000163517	1.28991	2.80032	19.3449	0.000579649	0.00449183	HDAC11
ENSG00000181004	1.00855	4.39249	19.3358	0.000580812	0.00449487	BBS12
ENSG00000085465	1.66259	1.3147	19.3236	0.000582389	0.00450189	OVGP1
ENSG00000106537	1.20274	3.5915	19.2576	0.000590974	0.00454996	TSPAN13
ENSG00000064989	4.39866	-0.521496	19.1838	0.000600743	0.0046041	CALCRL
ENSG00000069431	1.12282	5.42982	19.1809	0.000606094	0.00463192	ABCC9
ENSG00000057468	2.13255	-0.124254	19.1325	0.000607655	0.00464122	MSH4
ENSG00000011590	4.92105	1.41985	19.3088	0.000622282	0.00470972	ZBTB32
ENSG00000164674	1.53178	1.19735	19.0238	0.000622573	0.00470972	SYTL3
ENSG00000143061	1.67704	3.06226	19.004	0.000625348	0.00472805	IGSF3
ENSG00000176170	1.25947	3.65258	18.7532	0.000661598	0.00492957	SPHK1
ENSG00000170044	1.94667	0.870353	18.6648	0.000674944	0.00499362	ZPLD1
ENSG00000170458	1.64032	2.99712	18.655	0.000676445	0.00499923	CD14
ENSG00000157680	2.05429	2.04205	18.6004	0.000684855	0.00505029	DGKI
ENSG00000166920	2.67248	5.7211	20.4115	0.000685488	0.00505219	C15orf48
ENSG00000137745	3.17842	0.203673	18.5325	0.00069549	0.0051045	MMP13
ENSG00000135047	1.2957	5.59178	18.6909	0.000713025	0.00518137	CTSL
ENSG00000173762	2.45545	0.00978494	18.3964	0.000717396	0.0052075	CD7
ENSG00000144229	1.99466	1.0694	18.384	0.000719415	0.00521372	THSD7B
ENSG00000188738	1.71355	2.12349	18.3201	0.000730014	0.00527067	FSIP2
ENSG00000121858	1.58095	6.23906	19.0541	0.000733946	0.00528771	TNFSF10
ENSG00000275565	2.54714	1.98544	18.2871	0.000735545	0.00529552	ALOX5
ENSG00000158125	1.32	2.19729	18.2661	0.000739087	0.00531337	XDH
ENSG00000108963	2.34367	4.2201	19.0456	0.000740162	0.00531636	DPH1
ENSG00000126882	1.84666	1.63614	18.2483	0.000742106	0.00532087	FAM78A
ENSG00000164188	2.86723	0.466481	18.2444	0.000742774	0.00532282	RANBP3L
ENSG00000167554	1.97965	1.15605	18.164	0.000756632	0.00539116	ZNF610
ENSG00000198626	1.89419	2.7139	18.1055	0.000766886	0.00544536	RYR2
ENSG00000088538	1.6113	2.11482	18.0966	0.000768461	0.00545174	DOCK3
ENSG00000106733	1.3183	2.24502	18.0939	0.000768938	0.00545215	NMRK1
ENSG00000135114	1.0096	7.23685	18.238	0.000769329	0.00545215	OASL
ENSG00000184060	3.08175	1.25307	18.0204	0.000782093	0.00552189	ADAP2
ENSG00000183044	1.79225	1.35313	18.0184	0.000782452	0.00552189	ABAT
ENSG00000100167	2.31211	0.4253	17.9133	0.000801728	0.00562424	SEPTIN3
ENSG00000145675	1.00142	5.84965	17.716	0.000845726	0.00587295	PIK3R1
ENSG00000147003	1.44959	3.31302	17.662	0.000850043	0.005882	CLTRN
ENSG00000197044	1.07821	3.56264	17.6596	0.000850525	0.005882	ZNF441
ENSG00000139410	1.23645	3.66153	17.5552	0.000871579	0.00600907	SDSL
ENSG00000206505	1.3805	1.85115	17.5246	0.000877874	0.00603393	HLA-A
ENSG00000243137	1.99391	1.33364	17.4742	0.000888348	0.00608102	PSG4
ENSG00000117016	1.32284	2.07084	17.4249	0.00089872	0.00613335	RIMS3
ENSG00000099937	1.61047	3.19362	17.4206	0.000899621	0.00613586	SERPIND1
ENSG00000106772	2.89137	0.929644	17.2284	0.000941472	0.00636179	PRUNE2
ENSG00000278567	7.61945	4.01119	19.5859	0.000941647	0.00636179	CCL3
ENSG00000187479	1.53146	2.10199	17.1393	0.000961639	0.00646441	C11orf96
ENSG00000147676	1.35125	8.13453	17.6233	0.000977161	0.00654075	MAL2
ENSG00000179862	1.12183	1.90598	17.0208	0.000989207	0.00660053	CITED4
ENSG00000178038	1.39165	4.17438	17.0209	0.000996303	0.00662136	ALS2CL
ENSG00000162733	1.47226	2.86331	16.9663	0.0010022	0.00664412	DDR2
ENSG00000119686	1.46035	1.79361	16.8763	0.00102406	0.00675911	FLVCR2
ENSG00000119636	1.37735	2.18212	16.8132	0.00103971	0.00681229	BBOF1
ENSG00000170873	1.71321	2.80075	16.7262	0.00106175	0.00692296	MTSS1
ENSG00000166394	1.38919	3.39023	16.6804	0.00107357	0.00699325	CYB5R2
ENSG00000147697	3.03919	0.747268	16.6683	0.00107674	0.00700372	GSDMC
ENSG00000006210	3.51734	3.71489	17.8593	0.00108387	0.00702975	CX3CL1
ENSG00000085662	1.56091	7.03061	17.4503	0.00108446	0.00703019	AKR1B1
ENSG00000183668	2.74329	1.95433	16.6257	0.0010879	0.00703891	PSG9
ENSG00000110203	5.17696	-0.613798	16.591	0.00109708	0.00708807	FOLR3
ENSG00000150275	5.74284	-0.72182	20.047	0.00110464	0.00712364	PCDH15
ENSG00000166046	1.18424	5.93658	16.7248	0.00112945	0.00723321	TCP11L2
ENSG00000188487	2.65796	0.241199	16.4564	0.00113359	0.00724772	INSC
ENSG00000166250	1.11117	5.82126	16.4594	0.00117481	0.00742283	CLMP
ENSG00000134107	1.21034	7.93161	16.6833	0.00117875	0.00744073	BHLHE40
ENSG00000105289	1.93919	0.782849	16.2636	0.00118834	0.00748018	TJP3
ENSG00000130584	1.79121	2.19485	16.1487	0.00122239	0.00766144	ZBTB46
ENSG00000102109	1.21734	3.99531	16.0948	0.00123874	0.0077434	PCSK1N
ENSG00000233198	1.45028	1.64395	16.0947	0.00123878	0.0077434	RNF224
ENSG00000283302	1.2711	2.4537	16.0279	0.00125941	0.00783959	C13orf46
ENSG00000119922	1.91043	7.2502	17.2305	0.00127138	0.0078849	IFIT2
ENSG00000214212	3.90432	-0.608774	15.8581	0.00131365	0.00807264	C19orf38
ENSG00000163412	1.48374	1.84354	15.8241	0.00132481	0.00811901	EIF4E3
ENSG00000065621	1.42262	1.6587	15.7964	0.001334	0.00817156	GSTO2
ENSG00000164283	3.40694	0.26158	15.7529	0.00134857	0.00823416	ESM1
ENSG00000166188	1.15439	5.02548	15.7774	0.00136482	0.00831117	ZNF319
ENSG00000147100	2.63429	4.58466	16.7358	0.00139939	0.00845289	SLC16A2
ENSG00000139329	4.81038	0.352849	15.5477	0.00141985	0.0085381	LUM
ENSG00000042781	3.74901	0.159654	15.5061	0.00143479	0.00860492	USH2A
ENSG00000184828	4.49245	1.43797	15.7355	0.00143823	0.00861402	ZBTB7C
ENSG00000078114	1.6726	2.51667	15.402	0.00147303	0.00877167	NEBL
ENSG00000003987	2.65649	0.717485	15.3971	0.00147489	0.0087731	MTMR7
ENSG00000164342	1.19922	4.55137	15.3833	0.00148954	0.00883483	TLR3
ENSG00000168702	1.44276	3.22306	15.3143	0.00150617	0.00891385	LRP1B
ENSG00000155269	3.55193	-0.137538	15.2319	0.0015381	0.00906055	GPR78
ENSG00000196814	2.47122	1.70204	15.2131	0.00154548	0.00909845	MVB12B
ENSG00000124882	1.62665	4.3333	15.3496	0.00158805	0.00928411	EREG
ENSG00000154262	6.55519	-0.33118	16.2148	0.00160428	0.00937084	ABCA6
ENSG00000196189	3.46489	-0.923426	15.0351	0.00161745	0.00942728	SEMA4A
ENSG00000128604	2.77638	0.780419	14.9995	0.00163233	0.00948526	IRF5
ENSG00000180543	2.55016	2.91095	15.2788	0.00163913	0.00951552	TSPYL5
ENSG00000169302	3.36476	0.977942	14.9821	0.00163966	0.00951552	STK32A
ENSG00000076826	1.78084	1.45135	14.9757	0.00164235	0.00952704	CAMSAP3
ENSG00000272899	1.98542	1.13898	14.9515	0.0016526	0.00956999	ATP6V1FNB
ENSG00000115828	1.04119	2.84307	14.9248	0.00166399	0.0096243	QPCT
ENSG00000135750	1.01588	4.69196	14.8629	0.00169079	0.00975336	KCNK1
ENSG00000152822	3.01116	-0.695159	14.8143	0.00171217	0.00982616	GRM1
ENSG00000128422	2.26916	5.04348	15.8021	0.00171585	0.00983891	KRT17
ENSG00000152137	3.177	2.85833	15.26	0.00175352	0.010008	HSPB8
ENSG00000187134	2.74099	3.08046	15.1491	0.00176096	0.0100263	AKR1C1
ENSG00000079263	1.34599	3.74537	14.7038	0.00176195	0.0100263	SP140
ENSG00000138131	1.32992	6.82667	15.1677	0.00179343	0.0101797	LOXL4
ENSG00000182308	1.44851	1.45516	14.6232	0.00179931	0.0102087	DCAF4L1
ENSG00000136689	2.95843	-0.283436	14.4287	0.00189321	0.0106363	IL1RN
ENSG00000090661	1.47113	1.42455	14.3966	0.00190926	0.0107062	CERS4
ENSG00000103021	2.08505	0.817621	14.3887	0.00191321	0.0107152	CCDC113
ENSG00000118971	2.96659	5.62774	15.7888	0.0019524	0.0108883	CCND2
ENSG00000139626	2.34439	0.71057	14.3105	0.00195307	0.0108883	ITGB7
ENSG00000005108	3.49896	-0.542835	14.2974	0.00195979	0.0109122	THSD7A
ENSG00000143171	3.15432	-0.699614	14.2959	0.0019606	0.0109122	RXRG
ENSG00000178150	1.56788	5.15685	14.6844	0.00198698	0.0110135	ZNF114
ENSG00000196338	1.90315	0.451569	14.2261	0.00199706	0.0110512	NLGN3
ENSG00000173320	1.32149	2.5933	14.2123	0.00200442	0.0110828	STOX2
ENSG00000168016	1.75601	6.47322	15.0502	0.00205185	0.011312	TRANK1
ENSG00000162461	2.1125	0.203533	14.1206	0.00205373	0.011312	SLC25A34
ENSG00000171236	1.82288	1.37307	14.1026	0.0020636	0.0113494	LRG1
ENSG00000116833	2.0678	0.436245	14.0545	0.00209019	0.0114675	NR5A2
ENSG00000100302	2.31595	0.908071	14.049	0.00209325	0.0114749	RASD2
ENSG00000198796	6.68232	-0.384987	14.9698	0.00214049	0.0116391	ALPK2
ENSG00000095637	2.11312	0.583689	13.9067	0.00217438	0.0117805	SORBS1
ENSG00000155761	2.51043	-0.0881219	13.8336	0.00221746	0.0119509	SPAG17
ENSG00000185133	1.25187	1.40877	13.8167	0.00222756	0.011991	INPP5J
ENSG00000235750	2.64359	0.906094	13.8049	0.00223463	0.0120111	KIAA0040
ENSG00000166349	3.27507	0.510073	13.7398	0.00227416	0.012148	RAG1
ENSG00000144596	4.56271	1.11351	13.9052	0.00228127	0.0121676	GRIP2
ENSG00000261371	1.01063	2.68094	13.679	0.0023118	0.0123022	PECAM1
ENSG00000131471	1.77817	2.0017	13.6477	0.00233148	0.0123678	AOC3
ENSG00000108622	1.67478	2.69825	13.6336	0.00234036	0.0124002	ICAM2
ENSG00000197530	1.15104	3.53406	13.62	0.002349	0.0124241	MIB2
ENSG00000259803	3.13529	1.02237	13.6193	0.00234948	0.0124241	SLC22A31
ENSG00000155657	5.52521	2.8163	14.3048	0.00247414	0.0129108	TTN
ENSG00000078081	1.94475	0.436937	13.3293	0.00254268	0.0131917	LAMP3
ENSG00000185442	1.21633	2.50187	13.2947	0.00256695	0.0132818	FAM174B
ENSG00000276495	1.04861	3.40145	13.2601	0.00259143	0.0133879	APBA2
ENSG00000100628	6.3487	-0.150374	14.0572	0.00266874	0.0137084	ASB2
ENSG00000184012	6.62602	1.5563	13.6659	0.00268678	0.0137711	TMPRSS2
ENSG00000174672	2.17912	1.25903	13.0845	0.00272011	0.013898	BRSK2
ENSG00000132026	2.20163	1.67019	13.0223	0.00276742	0.0140809	RTBDN
ENSG00000178538	2.54217	-0.161255	13.0162	0.0027721	0.014094	CA8
ENSG00000128298	2.66705	1.44916	12.991	0.00279157	0.0141663	BAIAP2L2
ENSG00000119138	1.02621	5.66202	13.0762	0.00280684	0.014217	KLF9
ENSG00000168772	1.13912	5.14921	13.0616	0.00281811	0.0142472	CXXC4
ENSG00000107954	2.84921	0.192894	12.9507	0.00282304	0.0142561	NEURL1
ENSG00000128482	1.87518	0.720335	12.8041	0.002941	0.0146919	RNF112
ENSG00000102349	1.91393	2.42099	12.8142	0.00294276	0.0146953	KLF8
ENSG00000104312	1.04701	3.57341	12.7991	0.0029451	0.0147015	RIPK2
ENSG00000134575	3.43083	1.82733	12.9468	0.00295802	0.0147496	ACP2
ENSG00000205363	3.21182	-0.580589	12.7424	0.00299235	0.0148766	INSYN1
ENSG00000166145	1.35982	4.49281	12.7527	0.00307893	0.0152339	SPINT1
ENSG00000139438	1.13451	3.35792	12.6301	0.00308834	0.0152637	FAM222A
ENSG00000103089	2.18231	1.85993	12.6164	0.00310033	0.015306	FA2H
ENSG00000138670	1.68655	1.56269	12.601	0.00311386	0.0153444	RASGEF1B
ENSG00000137821	1.90506	3.50753	12.7937	0.0031289	0.0153962	LRRC49
ENSG00000231924	6.26504	-0.403022	13.4109	0.00313597	0.0154194	PSG1
ENSG00000100056	1.06442	2.80406	12.4762	0.00322583	0.015684	ESS2
ENSG00000184985	2.35061	2.65133	12.6067	0.0032414	0.0157256	SORCS2
ENSG00000091262	5.98995	-0.0558503	13.1942	0.0033136	0.0159786	ABCC6
ENSG00000198185	2.92033	-0.170314	12.3769	0.00331824	0.0159946	ZNF334
ENSG00000055813	1.47597	1.06408	12.3246	0.0033682	0.0161701	CCDC85A
ENSG00000171368	2.34858	0.109076	12.3203	0.00337236	0.0161801	TPPP
ENSG00000273079	7.002	-0.120612	13.0846	0.00343	0.0163732	GRIN2B
ENSG00000204262	1.52422	1.09266	12.204	0.00348654	0.0165451	COL5A2
ENSG00000147206	1.75712	0.959804	12.2013	0.00348929	0.0165465	NXF3
ENSG00000006606	1.46324	1.1577	12.1977	0.00349286	0.0165517	CCL26
ENSG00000160072	1.53129	2.08385	12.1752	0.00351553	0.0165982	ATAD3B
ENSG00000162892	2.62194	4.7086	13.0139	0.00353651	0.0166543	IL24
ENSG00000187601	1.15294	1.71001	12.1542	0.00353678	0.0166543	MAGEH1
ENSG00000154736	1.99758	0.627968	12.0567	0.0036377	0.0169718	ADAMTS5
ENSG00000121316	1.39188	1.67561	12.0328	0.00366287	0.0170453	PLBD1
ENSG00000167705	1.21134	2.83298	12.0275	0.00366848	0.0170596	RILP
ENSG00000275793	1.25905	2.39341	11.9836	0.00371548	0.0172246	RIMBP3
ENSG00000170373	1.77377	9.08826	12.7271	0.00374736	0.0173354	CST1
ENSG00000176845	1.30874	1.61447	11.827	0.00388858	0.0178002	METRNL
ENSG00000157353	1.31766	2.50296	11.8208	0.00389558	0.0178087	FCSK
ENSG00000105639	1.72593	1.31285	11.8071	0.00391121	0.0178734	JAK3
ENSG00000114757	3.60156	0.196911	11.7612	0.00396405	0.0180474	PEX5L
ENSG00000007255	1.63549	0.740002	11.7187	0.00401374	0.0182613	TRAPPC6A
ENSG00000141040	1.63379	1.31715	11.6959	0.00404068	0.018342	ZNF287
ENSG00000184374	2.48605	-0.0750269	11.6068	0.00414795	0.0187075	COLEC10
ENSG00000162738	2.12616	0.73144	11.56	0.00420554	0.0188786	VANGL2
ENSG00000176658	1.24859	1.60962	11.5415	0.00422866	0.0189634	MYO1D
ENSG00000066629	3.53416	0.550959	11.5367	0.00425384	0.0190342	EML1
ENSG00000055732	1.31126	2.67978	11.5133	0.00426399	0.0190584	MCOLN3
ENSG00000198203	4.02091	1.08631	11.6423	0.00427274	0.0190848	SULT1C2
ENSG00000140009	1.57046	1.52571	11.4956	0.00428638	0.0191204	ESR2
ENSG00000197776	1.24908	2.59176	11.4461	0.00434975	0.019307	KLHDC1
ENSG00000147082	1.16885	1.51205	11.3962	0.00441464	0.0195307	CCNB3
ENSG00000124116	2.66179	-0.303422	11.3154	0.00452221	0.0199084	WFDC3
ENSG00000173991	2.03754	-0.164784	11.3052	0.00453609	0.019963	TCAP
ENSG00000104490	1.95576	0.763964	11.29	0.00455667	0.0200339	NCALD
ENSG00000120738	1.28841	6.79658	11.6211	0.00466142	0.0203548	EGR1
ENSG00000183091	1.95599	1.43141	11.1474	0.00475556	0.0206565	NEB
ENSG00000245848	2.93433	-0.289402	11.1142	0.00480333	0.0208057	CEBPA
ENSG00000158315	1.34118	1.3357	11.087	0.00484287	0.0209298	RHBDL2
ENSG00000131737	7.23118	-0.223801	11.8467	0.00484669	0.0209395	KRT34
ENSG00000248713	1.74889	0.647092	11.08	0.00485317	0.0209474	C4orf54
ENSG00000144843	2.67708	-0.0551588	11.0676	0.00487134	0.0209922	ADPRH
ENSG00000186212	3.27626	-0.380807	11.0039	0.004966	0.0213179	SOWAHB
ENSG00000138316	3.00209	0.299795	11.0019	0.00496894	0.0213179	ADAMTS14
ENSG00000117707	1.38605	2.7902	11.0005	0.00497112	0.0213197	PROX1
ENSG00000177380	1.53568	1.44217	10.9968	0.00497661	0.0213365	PPFIA3
ENSG00000261150	2.04157	3.04279	11.0574	0.00513909	0.0219075	EPPK1
ENSG00000146250	2.08915	0.188534	10.8426	0.00521526	0.0221271	PRSS35
ENSG00000154265	1.21142	4.33658	10.9141	0.00521835	0.0221332	ABCA5
ENSG00000140015	4.11747	-0.50134	10.815	0.00525943	0.0222303	KCNH5
ENSG00000161298	1.03124	3.05185	10.7873	0.00530403	0.0223627	ZNF382
ENSG00000138735	1.527	2.51535	10.6846	0.00547362	0.0229483	PDE5A
ENSG00000115738	1.59842	0.50137	10.6103	0.00560009	0.0233765	ID2
ENSG00000114455	2.45319	0.572352	10.5672	0.00567507	0.0236529	HHLA2
ENSG00000113739	2.36554	1.22813	10.5597	0.00568823	0.0236857	STC2
ENSG00000110195	1.25936	1.63146	10.5136	0.00576971	0.0239509	FOLR1
ENSG00000169896	5.19055	-0.492322	10.5078	0.00578898	0.024016	ITGAM
ENSG00000174808	1.42564	1.5933	10.4773	0.0058351	0.0241701	BTC
ENSG00000164932	2.04411	-0.0445127	10.4642	0.0058588	0.0242459	CTHRC1
ENSG00000135407	6.61751	-0.284227	11.037	0.00594053	0.0244713	AVIL
ENSG00000133135	1.36829	2.05888	10.3342	0.00610055	0.0249548	RNF128
ENSG00000275744	1.1857	2.0575	10.309	0.0061488	0.0250835	SLC2A11
ENSG00000283530	2.97607	3.3206	10.8265	0.00617322	0.0251603	MGAT4C
ENSG00000118407	5.10784	-0.358721	10.2855	0.0061941	0.0252224	FILIP1
ENSG00000197181	1.77027	0.839345	10.2749	0.00621457	0.0252676	PIWIL2
ENSG00000164778	1.13158	1.43192	10.2454	0.00627226	0.0254637	EN2
ENSG00000158156	1.10526	4.54414	10.3052	0.00628533	0.0255091	XKR8
ENSG00000159263	1.25305	1.67298	10.222	0.00631844	0.025619	SIM2
ENSG00000080031	1.1135	3.72044	10.1467	0.00646989	0.0259761	PTPRH
ENSG00000155792	1.18163	1.26361	10.0736	0.00662075	0.0264398	DEPTOR
ENSG00000198718	1.23418	5.12546	10.2581	0.00666184	0.0265802	TOGARAM1
ENSG00000105519	1.4297	1.74292	10.0522	0.00666566	0.0265876	CAPS
ENSG00000117472	1.1007	5.28971	10.1743	0.00670589	0.0266926	TSPAN1
ENSG00000152208	5.48705	-0.537179	10.5581	0.00677363	0.026859	GRID2
ENSG00000188910	1.97242	1.66183	9.99748	0.00678209	0.0268749	GJB3
ENSG00000163995	1.06887	1.67776	9.99178	0.00679437	0.0269095	ABLIM2
ENSG00000141540	1.7012	0.417835	9.93358	0.00692109	0.027323	TTYH2
ENSG00000125657	1.29552	4.39008	10.041	0.0069887	0.0275362	TNFSF9
ENSG00000169403	1.55878	0.871207	9.88516	0.00702863	0.0276826	PTAFR
ENSG00000117266	2.20202	0.581393	9.87847	0.00704364	0.0277272	CDK18
ENSG00000212643	6.70071	-0.216894	10.4788	0.00704409	0.0277272	ZRSR2P1
ENSG00000237440	1.06891	3.98045	9.8527	0.00712827	0.0279801	ZNF737
ENSG00000160870	3.4337	-0.487386	9.84066	0.00712913	0.0279801	CYP3A7
ENSG00000134827	2.28727	1.70887	9.82786	0.00715835	0.0280621	TCN1
ENSG00000162923	1.01706	3.91402	9.81653	0.00718434	0.0281312	WDR26
ENSG00000183775	1.88459	1.25122	9.80931	0.00720094	0.0281634	KCTD16
ENSG00000205209	1.0958	1.87096	9.80515	0.00721054	0.0281881	SCGB2B2
ENSG00000168143	1.35322	0.752984	9.75546	0.00732622	0.0285456	FAM83B
ENSG00000164690	1.82621	1.00144	9.75226	0.00733377	0.0285584	SHH
ENSG00000137843	2.55937	1.23582	9.69397	0.00747237	0.0289985	PAK6
ENSG00000116254	2.01659	0.273372	9.68674	0.00748979	0.0290483	CHD5
ENSG00000148584	3.74221	-0.872762	9.67593	0.00751588	0.0291194	A1CF
ENSG00000130224	2.68921	-0.595379	9.67556	0.00751678	0.0291194	LRCH2
ENSG00000095587	2.65021	-0.322408	9.64843	0.00758278	0.0292974	TLL2
ENSG00000166741	1.02566	2.50448	9.64	0.00760343	0.02932	NNMT
ENSG00000135127	2.7635	-0.410013	9.60541	0.00768879	0.0295729	BICDL1
ENSG00000160588	2.07918	1.13126	9.58295	0.00774482	0.029712	MPZL3
ENSG00000154589	1.04576	1.97159	9.51994	0.00790454	0.03017	LY96
ENSG00000179674	1.69604	0.952356	9.49129	0.00797842	0.0303371	ARL14
ENSG00000126460	2.15954	0.417461	9.48696	0.00798964	0.030357	PRRG2
ENSG00000139899	1.60145	2.3376	9.48114	0.00800478	0.0303974	CBLN3
ENSG00000138622	2.52059	0.65567	9.46351	0.00805081	0.0305377	HCN4
ENSG00000186765	1.08597	0.894695	9.45914	0.00806226	0.0305639	FSCN2
ENSG00000118733	2.73913	0.586355	9.41606	0.00817619	0.0308827	OLFM3
ENSG00000164855	1.48006	2.02606	9.40638	0.00820206	0.0309544	TMEM184A
ENSG00000064787	1.96152	-0.0262257	9.34937	0.00835625	0.0313954	BCAS1
ENSG00000170989	1.43484	2.94052	9.3358	0.00842267	0.0315487	S1PR1
ENSG00000188981	1.47373	-0.427314	9.31711	0.008445	0.0316043	MSANTD1
ENSG00000213214	1.55246	1.4683	9.26882	0.00857989	0.0319591	ARHGEF35
ENSG00000102524	2.58361	0.867218	9.23689	0.00867043	0.0322339	TNFSF13B
ENSG00000064205	1.5365	-0.0411691	9.23362	0.00867976	0.0322508	CCN5
ENSG00000136960	2.17996	-0.30482	9.20486	0.00876236	0.0324926	ENPP2
ENSG00000183426	1.2522	2.86531	9.19797	0.00878228	0.0325329	NPIPA1
ENSG00000011347	3.01512	-0.11472	9.15492	0.00890794	0.0329078	SYT7
ENSG00000177989	1.52621	2.22443	9.13955	0.0089533	0.033021	ODF3B
ENSG00000149256	4.40002	-0.170021	9.16536	0.00897332	0.0330767	TENM4
ENSG00000198513	1.51808	3.37611	9.20611	0.00901888	0.0331992	ATL1
ENSG00000220201	1.42719	1.41116	9.06976	0.00916268	0.033609	ZGLP1
ENSG00000198574	1.86572	0.553311	9.06632	0.00917314	0.0336382	SH2D1B
ENSG00000171786	1.80293	-0.549365	9.04746	0.00923078	0.0338122	NHLH1
ENSG00000116661	1.35086	0.724551	9.04672	0.00923303	0.0338122	FBXO2
ENSG00000164309	1.27628	1.38768	9.01633	0.00932681	0.0340595	CMYA5
ENSG00000204540	3.40357	-0.246804	8.98002	0.00944025	0.0343551	PSORS1C1
ENSG00000161249	1.74904	0.789537	8.95906	0.00950648	0.0345592	DMKN
ENSG00000164080	1.76698	5.17811	9.39515	0.00953608	0.0346287	RAD54L2
ENSG00000197635	6.62176	0.843484	9.51159	0.00971948	0.0351626	DPP4
ENSG00000135454	1.50164	1.4462	8.85688	0.00983707	0.0354356	B4GALNT1
ENSG00000196843	1.3602	2.68767	8.85204	0.00985305	0.0354554	ARID5A
ENSG00000101443	2.82765	0.110529	8.85202	0.00985312	0.0354554	WFDC2
ENSG00000042832	3.68991	-0.83838	8.84893	0.00986334	0.0354611	TG
ENSG00000119227	1.42692	1.28368	8.84836	0.00986522	0.0354611	PIGZ
ENSG00000206538	1.24632	5.38179	9.0355	0.00998558	0.0357533	VGLL3
ENSG00000159167	1.07056	6.73278	8.99899	0.0101227	0.0360743	STC1
ENSG00000149418	1.15795	1.8154	8.73818	0.0102379	0.0364115	ST14
ENSG00000140092	2.36076	0.64626	8.73492	0.0102491	0.0364323	FBLN5
ENSG00000155918	1.44611	1.29737	8.7304	0.0102648	0.0364772	RAET1L
ENSG00000011465	2.66263	-0.0686111	8.70413	0.0103563	0.0366873	DCN
ENSG00000172575	2.82411	-0.315875	8.69057	0.0104039	0.0368172	RASGRP1
ENSG00000100100	1.05202	1.89755	8.6812	0.0104369	0.0368856	PIK3IP1
ENSG00000099889	1.38267	0.719293	8.67493	0.0104591	0.0369446	ARVCF
ENSG00000174792	1.7245	1.33418	8.65361	0.0105349	0.0371636	ODAPH
ENSG00000142698	3.37865	-0.068702	8.61982	0.0106564	0.0374938	C1orf94
ENSG00000153233	2.22582	1.08635	8.59398	0.0107504	0.0377159	PTPRR
ENSG00000038427	2.27064	0.564525	8.59202	0.0107575	0.0377313	VCAN
ENSG00000140488	2.11217	1.2618	8.58595	0.0107798	0.0377759	CELF6
ENSG00000206073	1.79755	1.7019	8.51782	0.011033	0.038417	SERPINB4
ENSG00000105967	4.44445	-0.922135	8.51083	0.0110593	0.0384888	TFEC
ENSG00000196126	1.28353	0.115587	8.49288	0.0111274	0.0386499	HLA-DRB1
ENSG00000178623	1.3314	1.82637	8.48799	0.011146	0.038655	GPR35
ENSG00000160161	1.24056	1.53574	8.48114	0.0111721	0.0387212	CILP2
ENSG00000102001	2.98615	-0.22989	8.47654	0.0111897	0.0387423	CACNA1F
ENSG00000011677	2.12744	-0.0659589	8.47439	0.011198	0.0387484	GABRA3
ENSG00000205038	2.52613	-0.159193	8.47303	0.0112031	0.0387484	PKHD1L1
ENSG00000050327	1.26011	2.76352	8.45706	0.0112646	0.0389213	ARHGEF5
ENSG00000099139	1.64515	1.73825	8.45165	0.0112854	0.0389635	PCSK5
ENSG00000077984	1.51306	2.3009	8.42091	0.011405	0.0392354	CST7
ENSG00000243978	1.01491	1.54332	8.40854	0.0114536	0.0393722	RTL9
ENSG00000198324	1.63849	2.09206	8.37353	0.0115922	0.0397262	PHETA1
ENSG00000120149	1.43598	0.786822	8.34203	0.0117186	0.0400275	MSX2
ENSG00000183347	1.11686	0.884223	8.31035	0.0118473	0.0403342	GBP6
ENSG00000166348	1.13201	3.60209	8.30771	0.0119016	0.0404167	USP54
ENSG00000155380	3.86991	0.873642	8.37122	0.0120762	0.040814	SLC16A1
ENSG00000187243	3.18233	1.83119	8.39325	0.0122731	0.0413341	MAGED4B
ENSG00000197054	1.0565	2.41011	8.18873	0.0123569	0.0415539	ZNF763
ENSG00000204359	5.62633	-0.833123	10.0225	0.0127006	0.0424762	CFB
ENSG00000099822	1.09666	1.05907	8.10587	0.0127186	0.0425152	HCN2
ENSG00000102057	1.15774	1.31474	8.05829	0.0129317	0.0430662	KCND1
ENSG00000140379	1.8622	1.10191	8.02552	0.013081	0.0434677	BCL2A1
ENSG00000196628	6.58207	-0.137627	8.44892	0.0131912	0.0436828	TCF4
ENSG00000050030	2.30857	-0.518161	7.97124	0.0133326	0.0440343	NEXMIF
ENSG00000160460	2.61415	-0.734452	7.97109	0.0133333	0.0440343	SPTBN4
ENSG00000184574	1.81943	0.566541	7.92771	0.0135384	0.0445476	LPAR5
ENSG00000158639	2.51219	0.274032	7.91303	0.0136087	0.0447234	PAGE5
ENSG00000205517	1.35098	2.3597	7.90748	0.0136353	0.0447681	RGL3
ENSG00000099246	1.19907	4.90593	8.03278	0.0137802	0.0451572	RAB18
ENSG00000182621	1.64068	1.28849	7.86024	0.0138647	0.0453663	PLCB1
ENSG00000182013	2.11025	2.45338	7.8775	0.01431	0.0464428	PNMA8A
ENSG00000159674	1.82527	0.243712	7.77086	0.0143111	0.0464428	SPON2
ENSG00000116663	1.29523	1.469	7.74984	0.0144185	0.0467238	FBXO6
ENSG00000063587	7.59315	0.332661	8.30437	0.0145434	0.0470456	ZNF275
ENSG00000182791	2.05527	-0.23868	7.70224	0.0146651	0.0473532	CCDC87
ENSG00000144821	1.28233	1.09615	7.70216	0.0146655	0.0473532	MYH15
ENSG00000168096	1.3706	1.63655	7.69306	0.0147132	0.0474678	ANKS3
ENSG00000179869	1.17074	1.77706	7.68022	0.0147808	0.0476025	ABCA13
ENSG00000204406	1.06311	2.0578	7.6739	0.0148142	0.0476655	MBD5
ENSG00000166278	3.09745	3.1139	7.98862	0.0149637	0.0480739	C2
ENSG00000170442	1.01587	1.88417	7.62761	0.0150616	0.0482775	KRT86
ENSG00000102003	1.61597	0.0989147	7.57183	0.0153661	0.0490039	SYP
ENSG00000144749	2.55702	3.23353	7.87659	0.0153805	0.0490383	LRIG1
ENSG00000152402	1.71322	0.441277	7.56635	0.0153964	0.0490774	GUCY1A2
ENSG00000006555	1.54827	0.0968259	7.56091	0.0154266	0.0491503	TTC22
ENSG00000256087	1.01485	4.17152	7.58375	0.0155016	0.0493427	ZNF432
ENSG00000132881	1.38482	1.47757	7.53321	0.0155811	0.0495487	CPLANE2
ENSG00000130653	1.1369	1.27248	7.51757	0.0156691	0.0497464	PNPLA7
ENSG00000153093	1.53272	0.61866	7.51586	0.0156788	0.0497654	ACOXL

## Sheet: D16vsNT_dn
genes	logFC	logCPM	F	PValue	FDR	Symbol
ENSG00000181104	-1.67961	6.51324	217.449	4.85809e-10	1.575e-06	F2R
ENSG00000143815	-1.66071	6.91076	190.255	1.18928e-09	1.8542e-06	LBR
ENSG00000137804	-1.86169	7.07084	162.899	3.3327e-09	3.14883e-06	NUSAP1
ENSG00000117519	-1.58806	8.25801	141.463	8.41482e-09	4.73492e-06	CNN3
ENSG00000120437	-2.00116	5.74961	129.341	1.50651e-08	5.99401e-06	ACAT2
ENSG00000178922	-1.56289	5.44272	117.549	2.78972e-08	9.15708e-06	HYI
ENSG00000126787	-1.90183	7.60047	112.115	3.77653e-08	1.03724e-05	DLGAP5
ENSG00000117399	-1.63569	7.69051	109.903	4.28831e-08	1.13981e-05	CDC20
ENSG00000278828	-2.66241	6.92979	108.758	5.42638e-08	1.23075e-05	H3C10
ENSG00000157303	-3.04905	2.26443	105.658	5.50822e-08	1.23075e-05	SUSD3
ENSG00000196787	-3.08605	7.48318	111.502	5.50853e-08	1.23075e-05	H2AC11
ENSG00000274641	-1.82684	7.17632	103.863	6.13996e-08	1.33277e-05	H2BC17
ENSG00000024526	-1.64067	6.80752	103.275	6.36463e-08	1.35648e-05	DEPDC1
ENSG00000135451	-1.90445	5.28532	102.734	6.57973e-08	1.36231e-05	TROAP
ENSG00000164611	-1.40325	6.99797	101.738	6.99761e-08	1.38775e-05	PTTG1
ENSG00000111665	-1.7843	4.97785	101.705	7.01198e-08	1.38775e-05	CDCA3
ENSG00000145386	-1.58313	7.50324	100.341	7.63537e-08	1.41834e-05	CCNA2
ENSG00000146281	-1.03484	5.8381	98.6981	8.47234e-08	1.48079e-05	PM20D2
ENSG00000123080	-1.51939	5.86075	97.0245	9.43411e-08	1.58705e-05	CDKN2C
ENSG00000166851	-1.62044	6.78099	96.1888	9.96057e-08	1.65493e-05	PLK1
ENSG00000160752	-1.17165	6.46662	94.7411	1.09539e-07	1.76649e-05	FDPS
ENSG00000273703	-2.69444	4.05365	94.7161	1.0972e-07	1.76649e-05	H2BC14
ENSG00000089685	-1.88433	7.09912	93.9092	1.15756e-07	1.77759e-05	BIRC5
ENSG00000274997	-2.89201	6.36342	97.5198	1.21507e-07	1.79697e-05	H2AC12
ENSG00000157456	-1.72099	6.17674	92.1218	1.30524e-07	1.8382e-05	CCNB2
ENSG00000011426	-1.32696	9.20724	92.0984	1.30731e-07	1.8382e-05	ANLN
ENSG00000119333	-1.21944	6.22211	91.9014	1.3249e-07	1.8382e-05	DYNC2I2
ENSG00000161888	-2.01726	5.77243	91.2978	1.38048e-07	1.87662e-05	SPC24
ENSG00000145287	-1.36899	6.91794	90.8326	1.42514e-07	1.88033e-05	PLAC8
ENSG00000162636	-1.40236	6.25421	90.1676	1.49187e-07	1.93053e-05	FAM102B
ENSG00000134690	-1.3925	6.71207	88.3703	1.69076e-07	2.12657e-05	CDCA8
ENSG00000134057	-1.76215	7.84569	87.1304	1.84562e-07	2.24214e-05	CCNB1
ENSG00000112984	-1.7173	7.18951	86.4216	1.94139e-07	2.29187e-05	KIF20A
ENSG00000196747	-3.272	6.13328	92.803	1.9741e-07	2.31021e-05	H2AC13
ENSG00000120802	-1.33676	8.60408	85.8894	2.01703e-07	2.3201e-05	TMPO
ENSG00000011105	-1.66013	6.15788	84.2804	2.26698e-07	2.48128e-05	TSPAN9
ENSG00000035499	-2.04727	4.55622	82.978	2.49533e-07	2.54141e-05	DEPDC1B
ENSG00000154678	-2.43242	5.47656	82.9102	2.58187e-07	2.59305e-05	PDE1C
ENSG00000111348	-1.71207	6.12159	81.8246	2.71966e-07	2.69127e-05	ARHGDIB
ENSG00000182010	-1.73654	4.66819	81.6407	2.75752e-07	2.70881e-05	RTKN2
ENSG00000158406	-1.92257	6.92923	81.1407	2.9301e-07	2.79163e-05	H4C8
ENSG00000158373	-1.76225	7.55849	80.7681	2.94554e-07	2.79163e-05	H2BC5
ENSG00000087586	-1.15594	7.6042	77.5517	3.77655e-07	3.34346e-05	AURKA
ENSG00000058804	-1.06148	7.41186	76.429	4.12739e-07	3.45009e-05	NDC1
ENSG00000085999	-1.55867	5.03771	75.5726	4.42006e-07	3.66285e-05	RAD54L
ENSG00000118523	-1.86506	8.18184	74.3238	4.9774e-07	4.03529e-05	CCN2
ENSG00000117650	-1.79837	5.583	73.828	5.09259e-07	4.10395e-05	NEK2
ENSG00000163083	-2.03121	4.96234	73.7358	5.13128e-07	4.11052e-05	INHBB
ENSG00000179242	-1.7583	5.52076	73.477	5.2416e-07	4.15102e-05	CDH4
ENSG00000175287	-1.23043	4.88045	73.4532	5.2519e-07	4.15102e-05	PHYHD1
ENSG00000165140	-1.53275	4.97166	73.3405	5.3009e-07	4.15102e-05	FBP1
ENSG00000170540	-1.03042	8.146	72.5305	5.66882e-07	4.31022e-05	ARL6IP1
ENSG00000029534	-1.42883	4.40777	72.0456	5.90299e-07	4.43813e-05	ANK1
ENSG00000175130	-1.96211	6.39345	71.9269	6.12152e-07	4.47736e-05	MARCKSL1
ENSG00000143228	-1.64829	5.83033	70.774	6.57129e-07	4.75465e-05	NUF2
ENSG00000276410	-3.0097	5.55346	74.3296	6.63823e-07	4.77397e-05	H2BC3
ENSG00000183508	-1.35275	5.76667	70.4435	6.75889e-07	4.79911e-05	TENT5C
ENSG00000115163	-1.83337	4.75654	70.3222	6.82922e-07	4.80463e-05	CENPA
ENSG00000164176	-1.33647	7.34743	70.1533	6.92859e-07	4.80463e-05	EDIL3
ENSG00000169439	-1.46859	5.45665	70.0977	6.96167e-07	4.80463e-05	SDC2
ENSG00000180573	-1.76783	8.00115	69.9104	7.13614e-07	4.89991e-05	H2AC6
ENSG00000183873	-1.69152	6.09825	69.4474	7.36214e-07	5.02942e-05	SCN5A
ENSG00000281230	-1.93462	4.11947	69.2926	7.46133e-07	5.07144e-05	SERTAD4
ENSG00000124635	-2.43731	7.17454	72.021	7.81088e-07	5.21345e-05	H2BC11
ENSG00000101447	-1.45741	6.08281	68.5091	7.98719e-07	5.2692e-05	FAM83D
ENSG00000122966	-1.38329	7.40453	67.995	8.35521e-07	5.4321e-05	CIT
ENSG00000129195	-1.64875	5.02101	67.8025	8.49795e-07	5.49834e-05	PIMREG
ENSG00000278463	-2.76441	6.64231	72.2857	8.77014e-07	5.62041e-05	H2AC4
ENSG00000121005	-1.81256	3.18765	67.2796	8.89994e-07	5.67656e-05	CRISPLD1
ENSG00000123416	-1.0681	10.3469	67.0267	9.10213e-07	5.77813e-05	TUBA1B
ENSG00000134222	-1.96024	5.03106	66.7582	9.32246e-07	5.85616e-05	PSRC1
ENSG00000161800	-1.20294	7.1997	66.6847	9.38389e-07	5.85616e-05	RACGAP1
ENSG00000170522	-1.048	6.68717	66.5176	9.5252e-07	5.8666e-05	ELOVL6
ENSG00000091436	-1.0734	6.37479	66.4925	9.54664e-07	5.8666e-05	MAP3K20
ENSG00000040275	-1.07947	6.02472	66.2808	9.72955e-07	5.95183e-05	SPDL1
ENSG00000131747	-1.33968	9.4744	66.2176	9.785e-07	5.95867e-05	TOP2A
ENSG00000165304	-1.15405	6.96332	66.0095	9.96995e-07	6.04395e-05	MELK
ENSG00000176890	-1.47641	7.25226	65.844	1.01198e-06	6.10729e-05	TYMS
ENSG00000105968	-1.0762	8.07086	65.2983	1.06328e-06	6.35981e-05	H2AZ2
ENSG00000188641	-1.13107	6.12298	64.8807	1.10453e-06	6.51966e-05	DPYD
ENSG00000170498	-3.54961	3.36365	64.9017	1.12594e-06	6.61699e-05	KISS1
ENSG00000109805	-1.25958	7.03656	64.4745	1.14644e-06	6.67911e-05	NCAPG
ENSG00000156970	-1.33383	6.02108	64.1342	1.18292e-06	6.86198e-05	BUB1B
ENSG00000117632	-1.67769	8.90715	63.5486	1.24888e-06	7.13782e-05	STMN1
ENSG00000275714	-2.11897	5.36785	63.7399	1.257e-06	7.13782e-05	H3C1
ENSG00000109861	-1.18331	7.11779	63.3707	1.26974e-06	7.17988e-05	CTSC
ENSG00000133101	-1.91502	4.06263	63.0789	1.30481e-06	7.33505e-05	CCNA1
ENSG00000100526	-2.09855	5.97251	64.1084	1.31353e-06	7.33505e-05	CDKN3
ENSG00000139734	-1.06129	6.71548	62.7858	1.34116e-06	7.42773e-05	DIAPH3
ENSG00000080986	-1.303	6.22857	62.2714	1.40779e-06	7.68919e-05	NDC80
ENSG00000186193	-1.22705	5.86584	62.0289	1.4405e-06	7.78566e-05	SAPCD2
ENSG00000149218	-1.04165	6.16498	61.8073	1.47116e-06	7.83417e-05	ENDOD1
ENSG00000076382	-1.18797	6.88956	61.5221	1.5117e-06	7.91615e-05	SPAG5
ENSG00000113368	-1.87088	6.68252	61.5651	1.62238e-06	8.23926e-05	LMNB1
ENSG00000009694	-2.25132	5.00721	60.7751	1.66258e-06	8.36091e-05	TENM1
ENSG00000082781	-1.23717	6.83563	60.5179	1.66498e-06	8.36091e-05	ITGB5
ENSG00000185432	-2.01371	3.8086	60.2712	1.7053e-06	8.44991e-05	METTL7A
ENSG00000228716	-1.34174	6.5692	60.2474	1.70925e-06	8.44991e-05	DHFR
ENSG00000180596	-1.62215	7.53536	60.3752	1.71409e-06	8.44991e-05	H2BC4
ENSG00000276368	-3.04094	6.40381	65.6735	1.75518e-06	8.55843e-05	H2AC14
ENSG00000129680	-1.36033	6.52928	59.8428	1.77799e-06	8.60724e-05	MAP7D3
ENSG00000091483	-1.1211	6.0964	59.5759	1.82506e-06	8.80347e-05	FH
ENSG00000109255	-2.29368	2.59787	59.3101	1.87336e-06	8.99467e-05	NMU
ENSG00000179750	-1.74681	4.53459	59.2846	1.87807e-06	8.99467e-05	APOBEC3B
ENSG00000185361	-1.43011	4.03443	59.2007	1.89366e-06	9.03721e-05	TNFAIP8L1
ENSG00000183598	-3.16046	5.40042	63.3422	1.91956e-06	9.09627e-05	H3C13
ENSG00000168078	-2.07062	6.05198	60.0973	1.94874e-06	9.19357e-05	PBK
ENSG00000123485	-1.19811	6.70236	58.8588	1.95873e-06	9.19357e-05	HJURP
ENSG00000178999	-1.15212	6.32453	58.5854	2.01262e-06	9.39402e-05	AURKB
ENSG00000138180	-1.08272	7.09447	58.2392	2.08327e-06	9.59896e-05	CEP55
ENSG00000197153	-3.21856	5.61833	63.268	2.09882e-06	9.59896e-05	H3C12
ENSG00000168393	-1.70819	5.38763	58.1398	2.1041e-06	9.59896e-05	DTYMK
ENSG00000067064	-1.19083	6.02877	57.8764	2.16038e-06	9.75653e-05	IDI1
ENSG00000163918	-1.33745	5.25101	57.7219	2.19421e-06	9.84324e-05	RFC4
ENSG00000121621	-1.09338	5.86024	57.483	2.2477e-06	9.94863e-05	KIF18A
ENSG00000205208	-1.0706	5.7813	57.4792	2.24857e-06	9.94863e-05	C4orf46
ENSG00000275221	-2.85117	5.17854	60.109	2.25467e-06	9.94863e-05	H2AC15
ENSG00000278637	-2.24143	4.81787	57.4408	2.30857e-06	0.000101032	H4C1
ENSG00000134363	-1.67364	5.80328	56.8607	2.39419e-06	0.000103116	FST
ENSG00000058056	-1.43453	5.74551	56.5401	2.47387e-06	0.000105026	USP13
ENSG00000109674	-1.60014	4.65989	56.4338	2.50094e-06	0.00010551	NEIL3
ENSG00000186185	-1.25295	6.76463	55.9471	2.62936e-06	0.000110236	KIF18B
ENSG00000164574	-1.15203	7.67267	55.6692	2.70607e-06	0.000112056	GALNT10
ENSG00000105974	-1.02666	8.59078	55.5415	2.74214e-06	0.000113201	CAV1
ENSG00000111445	-1.30369	5.47344	55.0976	2.87196e-06	0.000118198	RFC5
ENSG00000090530	-1.34693	5.2749	55.0648	2.88182e-06	0.000118242	P3H2
ENSG00000144136	-1.3158	8.43846	54.8566	2.94537e-06	0.000119394	SLC20A1
ENSG00000184661	-1.18296	5.8681	54.3689	3.10055e-06	0.000124541	CDCA2
ENSG00000167900	-1.28396	6.81155	54.342	3.10936e-06	0.000124541	TK1
ENSG00000136518	-1.3478	6.21329	54.286	3.12783e-06	0.000124618	ACTL6A
ENSG00000188486	-1.15313	6.76321	54.2544	3.13833e-06	0.000124618	H2AX
ENSG00000075218	-1.06379	6.28566	54.2521	3.13907e-06	0.000124618	GTSE1
ENSG00000197061	-2.38016	7.13261	57.0474	3.36601e-06	0.00013204	H4C3
ENSG00000189403	-1.35743	7.90847	53.5268	3.39097e-06	0.000132128	HMGB1
ENSG00000000460	-1.22375	4.73087	53.4107	3.43341e-06	0.000132676	C1orf112
ENSG00000183856	-1.34746	8.09267	53.3819	3.44403e-06	0.000132676	IQGAP3
ENSG00000185130	-2.18381	4.47869	53.4567	3.45048e-06	0.000132676	H2BC13
ENSG00000166165	-1.18639	6.00574	52.9569	3.60513e-06	0.000136365	CKB
ENSG00000146411	-1.6293	3.10545	52.8228	3.65773e-06	0.000137482	SLC2A12
ENSG00000186871	-1.10004	5.53412	52.7748	3.6768e-06	0.000137482	ERCC6L
ENSG00000112312	-1.6888	6.32632	52.968	3.67762e-06	0.000137482	GMNN
ENSG00000140451	-2.01003	2.83616	52.2729	3.88284e-06	0.000143558	PIF1
ENSG00000006576	-1.18154	5.76312	52.2316	3.90034e-06	0.00014381	PHTF2
ENSG00000147274	-1.01064	7.51147	51.8986	4.04507e-06	0.00014753	RBMX
ENSG00000112699	-1.03487	4.50854	51.7748	4.10042e-06	0.000148343	GMDS
ENSG00000120833	-1.23407	5.77044	51.5532	4.20171e-06	0.000150955	SOCS2
ENSG00000112742	-1.15319	6.17648	51.5127	4.22052e-06	0.000151063	TTK
ENSG00000169908	-1.20687	7.66716	51.2758	4.3325e-06	0.000153439	TM4SF1
ENSG00000095752	-1.58291	6.99643	51.305	4.40833e-06	0.000154498	IL11
ENSG00000164109	-1.53009	5.38898	50.4698	4.73966e-06	0.000163523	MAD2L1
ENSG00000129810	-1.10481	5.28718	50.3064	4.82745e-06	0.000165313	SGO1
ENSG00000138678	-1.23237	5.73669	50.0651	4.96049e-06	0.000167614	GPAT3
ENSG00000145569	-1.39337	4.23112	50.0386	4.97538e-06	0.000167614	OTULINL
ENSG00000102760	-2.12031	2.40798	50.0286	4.98095e-06	0.000167614	RGCC
ENSG00000129354	-2.78134	4.63189	51.7132	4.98184e-06	0.000167614	AP1M2
ENSG00000278677	-1.65781	7.0069	50.4887	5.04842e-06	0.00016859	H2AC17
ENSG00000183963	-1.00809	6.39667	49.5853	5.23764e-06	0.000172765	SMTN
ENSG00000106462	-1.15297	5.95801	49.1372	5.51249e-06	0.000179305	EZH2
ENSG00000125968	-1.5836	5.1156	48.949	5.63281e-06	0.00018179	ID1
ENSG00000270882	-1.90654	7.8177	50.1012	5.86659e-06	0.000186939	H4C14
ENSG00000198830	-1.51523	8.81359	48.4902	6.00506e-06	0.000188456	HMGN2
ENSG00000164056	-1.66333	5.39193	48.3058	6.0673e-06	0.000189892	SPRY1
ENSG00000169710	-1.58099	9.47881	48.2986	6.17642e-06	0.000191968	FASN
ENSG00000203811	-2.21189	8.70932	50.3352	6.23362e-06	0.0001933	H3C14
ENSG00000170915	-1.70069	3.72341	47.9189	6.347e-06	0.000194202	PAQR8
ENSG00000112186	-1.0075	6.20212	47.7237	6.49367e-06	0.000197273	CAP2
ENSG00000147536	-1.33306	5.79193	47.5081	6.66019e-06	0.00020097	GINS4
ENSG00000170312	-1.47284	6.97699	47.6227	6.6998e-06	0.000201714	CDK1
ENSG00000187837	-2.07136	9.21877	48.8834	6.86801e-06	0.000205857	H1-2
ENSG00000172167	-1.17771	4.9666	47.1591	6.94013e-06	0.000206935	MTBP
ENSG00000023892	-1.11004	3.95118	47.1539	6.94444e-06	0.000206935	DEF6
ENSG00000121211	-1.88784	3.62969	47.0088	7.06486e-06	0.000208395	MND1
ENSG00000164104	-1.70389	6.25185	47.5373	7.12959e-06	0.000209041	HMGB2
ENSG00000106003	-1.3646	4.73962	46.7294	7.30348e-06	0.00021277	LFNG
ENSG00000119326	-1.35594	7.3719	46.7286	7.3042e-06	0.00021277	CTNNAL1
ENSG00000197903	-1.79744	7.85896	47.6344	7.38642e-06	0.000213777	H2BC12
ENSG00000118596	-1.40567	5.36671	46.351	7.64153e-06	0.000217881	SLC16A7
ENSG00000026652	-1.47084	4.12829	46.3143	7.67523e-06	0.000218379	AGPAT4
ENSG00000102384	-1.42862	4.86226	46.2118	7.77032e-06	0.000220154	CENPI
ENSG00000132646	-1.58002	7.01191	46.4025	8.05987e-06	0.0002274	PCNA
ENSG00000142945	-1.33285	7.30309	45.7196	8.24609e-06	0.00023024	KIF2C
ENSG00000167325	-1.04121	7.48368	45.5095	8.45926e-06	0.000233646	RRM1
ENSG00000175063	-1.10942	7.08803	45.3436	8.63196e-06	0.000236596	UBE2C
ENSG00000184678	-1.56157	7.50304	45.6912	8.77504e-06	0.000238002	H2BC21
ENSG00000093009	-1.11539	4.4555	45.2064	8.77783e-06	0.000238002	CDC45
ENSG00000100479	-1.60619	4.56294	45.1161	8.87543e-06	0.000239851	POLE2
ENSG00000154229	-1.21079	7.01418	44.8583	9.16083e-06	0.000244307	PRKCA
ENSG00000066279	-1.37468	7.92462	44.1977	9.94113e-06	0.00025778	ASPM
ENSG00000154127	-1.03064	7.07319	44.0139	1.01716e-05	0.000261032	UBASH3B
ENSG00000154146	-1.31943	4.22003	44.005	1.01829e-05	0.000261032	NRGN
ENSG00000169174	-2.77749	6.39648	47.962	1.0446e-05	0.000266759	PCSK9
ENSG00000120318	-1.1329	5.07394	43.5902	1.07263e-05	0.000271466	ARAP3
ENSG00000029993	-1.51139	6.36138	43.5387	1.09925e-05	0.000275477	HMGB3
ENSG00000146918	-1.17368	7.03178	43.3813	1.10125e-05	0.000275477	NCAPG2
ENSG00000160447	-1.14525	5.1284	43.2033	1.12633e-05	0.000280222	PKN3
ENSG00000140525	-1.05474	6.05529	43.2023	1.12647e-05	0.000280222	FANCI
ENSG00000144681	-1.36586	4.21244	43.1069	1.14018e-05	0.000282823	STAC
ENSG00000196262	-1.1545	10.1941	42.9266	1.16661e-05	0.000287664	PPIA
ENSG00000119403	-1.11026	7.47293	42.9235	1.16707e-05	0.000287664	PHF19
ENSG00000280610	-1.3198	5.43632	42.3284	1.25944e-05	0.000304497	KIF15
ENSG00000203814	-1.7192	7.53081	43.0281	1.32689e-05	0.000314942	H2BC18
ENSG00000168298	-2.51782	8.64284	45.0101	1.3493e-05	0.000317416	H1-4
ENSG00000085840	-1.08275	4.63071	41.7831	1.35146e-05	0.000317416	ORC1
ENSG00000197894	-1.051	6.38634	41.7224	1.36217e-05	0.000319374	ADH5
ENSG00000118193	-1.11084	6.58397	41.6043	1.38328e-05	0.000322636	KIF14
ENSG00000133393	-1.19722	5.48782	40.1831	1.66902e-05	0.000373739	CEP20
ENSG00000131153	-1.73769	4.00758	40.0277	1.70415e-05	0.000377738	GINS2
ENSG00000170779	-1.02438	6.19901	39.7312	1.77357e-05	0.000387478	CDCA4
ENSG00000203805	-1.26425	3.72643	39.6906	1.78333e-05	0.000388979	PLPP4
ENSG00000148680	-1.12018	3.81876	39.6766	1.7867e-05	0.000389084	HTR7
ENSG00000203668	-1.01981	7.03869	39.4995	1.83008e-05	0.000395332	CHML
ENSG00000099256	-1.68828	3.64041	39.4806	1.83476e-05	0.000395708	PRTFDC1
ENSG00000163293	-1.07158	4.61017	39.3056	1.87892e-05	0.000401829	NIPAL1
ENSG00000005059	-1.13767	4.7566	39.0956	1.93353e-05	0.000406585	MCUB
ENSG00000161547	-1.0785	7.4595	39.0145	1.9551e-05	0.00040984	SRSF2
ENSG00000164543	-1.24782	4.87354	38.8986	1.98642e-05	0.000412656	STK17A
ENSG00000198056	-1.52624	3.89482	38.8948	1.98744e-05	0.000412656	PRIM1
ENSG00000132170	-1.6175	4.53681	38.8791	1.99174e-05	0.000412656	PPARG
ENSG00000158402	-1.29834	4.40601	38.7122	2.03797e-05	0.000420195	CDC25C
ENSG00000101057	-1.32642	6.07433	38.7108	2.03837e-05	0.000420195	MYBL2
ENSG00000173207	-1.38396	7.1506	38.879	2.03884e-05	0.000420195	CKS1B
ENSG00000132688	-1.48708	4.92948	38.532	2.08924e-05	0.000427961	NES
ENSG00000130270	-1.49282	3.26058	38.4986	2.09894e-05	0.000429293	ATP8B3
ENSG00000197238	-2.18606	6.99591	41.0824	2.11146e-05	0.000431198	H4C11
ENSG00000205323	-1.14628	4.31435	38.392	2.13012e-05	0.000433039	SARNP
ENSG00000221829	-1.16253	5.89671	38.3527	2.14177e-05	0.000433442	FANCG
ENSG00000111247	-1.55834	4.6057	38.3306	2.14833e-05	0.000434117	RAD51AP1
ENSG00000164118	-1.11747	4.95126	38.2607	2.1693e-05	0.000435585	CEP44
ENSG00000088305	-1.29466	4.25449	38.0097	2.24646e-05	0.000446571	DNMT3B
ENSG00000135476	-1.39686	6.33175	38.054	2.26879e-05	0.000449648	ESPL1
ENSG00000167880	-1.27167	5.14856	37.5861	2.38389e-05	0.00046295	EVPL
ENSG00000114554	-1.05592	8.86525	37.5499	2.39607e-05	0.000463977	PLXNA1
ENSG00000176244	-1.18908	3.58404	37.3294	2.47188e-05	0.000477967	ACBD7
ENSG00000198189	-1.07222	6.79199	37.1248	2.54463e-05	0.000490624	HSD17B11
ENSG00000187244	-1.16838	4.06732	37.091	2.55687e-05	0.000491577	BCAM
ENSG00000117407	-2.52345	2.59421	37.0595	2.56837e-05	0.000492381	ARTN
ENSG00000139354	-1.22851	6.04812	36.8925	2.63021e-05	0.000502803	GAS2L3
ENSG00000166897	-1.16463	4.5508	36.8427	2.64899e-05	0.000503769	ELFN2
ENSG00000100065	-1.05233	5.49217	36.8394	2.65023e-05	0.000503769	CARD10
ENSG00000170214	-1.79884	2.64547	36.7263	2.69348e-05	0.000510548	ADRA1B
ENSG00000255346	-2.89633	3.8827	37.6635	2.72535e-05	0.000514244	NOX5
ENSG00000171241	-1.17445	5.48724	36.4293	2.81087e-05	0.000526863	SHCBP1
ENSG00000198901	-1.00199	7.16131	36.3292	2.85176e-05	0.000530829	PRC1
ENSG00000166483	-1.21198	6.14692	36.1583	2.92312e-05	0.000540375	WEE1
ENSG00000134824	-1.65112	7.5999	37.1334	2.93212e-05	0.000540816	FADS2
ENSG00000214357	-1.35774	4.18834	36.0557	2.96695e-05	0.000545198	NEURL1B
ENSG00000265763	-2.62262	2.51083	36.0297	2.97819e-05	0.000545198	ZNF488
ENSG00000116133	-1.13257	8.14235	36.0218	2.98162e-05	0.000545198	DHCR24
ENSG00000079257	-1.46745	3.1864	35.9011	3.0344e-05	0.000552738	LXN
ENSG00000149571	-4.4703	0.908668	35.8372	3.06279e-05	0.000555669	KIRREL3
ENSG00000164904	-1.07775	5.57795	35.7984	3.0802e-05	0.00055646	ALDH7A1
ENSG00000273542	-2.34326	7.57652	38.5257	3.18386e-05	0.000569035	H4C12
ENSG00000163535	-1.07633	5.74352	35.1926	3.36682e-05	0.000594599	SGO2
ENSG00000120699	-1.12508	4.87257	35.1923	3.36696e-05	0.000594599	EXOSC8
ENSG00000005022	-1.0824	8.71542	35.0663	3.43038e-05	0.000603478	SLC25A5
ENSG00000114805	-1.48081	3.05817	34.9598	3.48498e-05	0.000609736	PLCH1
ENSG00000152128	-1.97945	2.76719	34.8238	3.5562e-05	0.000615437	TMEM163
ENSG00000175334	-1.21724	7.15236	34.8286	3.58835e-05	0.000619128	BANF1
ENSG00000204197	-1.13892	5.39025	34.7074	3.61848e-05	0.000623528	KIFC1
ENSG00000068885	-1.10266	4.10308	34.5689	3.69418e-05	0.000633328	IFT80
ENSG00000213347	-1.49475	3.71983	34.2798	3.85819e-05	0.000653949	MXD3
ENSG00000139209	-1.25937	3.85589	34.1943	3.90826e-05	0.000659115	SLC38A4
ENSG00000275342	-1.26334	6.01088	34.1662	3.92485e-05	0.000661085	PRAG1
ENSG00000031691	-1.36638	4.71455	34.0646	3.98561e-05	0.000669643	CENPQ
ENSG00000101003	-1.27943	5.37873	33.976	4.03948e-05	0.000676161	GINS1
ENSG00000149485	-1.05067	7.76641	33.9254	4.07062e-05	0.000680527	FADS1
ENSG00000104147	-1.88429	3.50938	33.7777	4.16304e-05	0.000689028	OIP5
ENSG00000278705	-2.11927	6.71509	35.9279	4.20783e-05	0.00069144	H4C2
ENSG00000239900	-1.17497	6.05143	33.6887	4.21994e-05	0.000692584	ADSL
ENSG00000184270	-1.48941	4.51182	33.5624	4.30217e-05	0.000700952	H2AC21
ENSG00000068489	-1.1235	7.49519	33.534	4.32088e-05	0.000703149	PRR11
ENSG00000178343	-2.24683	1.77727	33.5034	4.34124e-05	0.000704055	SHISA3
ENSG00000137404	-1.34494	4.53707	33.502	4.34214e-05	0.000704055	NRM
ENSG00000164032	-1.32688	8.20014	33.6357	4.34862e-05	0.000704257	H2AZ1
ENSG00000138738	-1.00974	3.91119	33.4399	4.38368e-05	0.00070698	PRDM5
ENSG00000184445	-1.24667	7.20373	33.4117	4.46616e-05	0.000716302	KNTC1
ENSG00000124191	-1.60607	4.9872	33.1915	4.6197e-05	0.000728862	TOX2
ENSG00000152240	-1.80435	4.66889	33.3026	4.63546e-05	0.000729641	HAUS1
ENSG00000121152	-1.02628	6.40046	33.0373	4.66426e-05	0.000732457	NCAPH
ENSG00000112081	-1.45616	7.42649	33.4955	4.70333e-05	0.000736016	SRSF3
ENSG00000168497	-1.07469	6.10693	32.9	4.76456e-05	0.000743006	CAVIN2
ENSG00000166106	-1.07347	6.29092	32.7586	4.87044e-05	0.000757762	ADAMTS15
ENSG00000204856	-1.41461	3.72915	32.4389	5.12e-05	0.000784795	FAM216A
ENSG00000213160	-1.33134	4.03572	32.4037	5.14829e-05	0.000787337	KLHL23
ENSG00000128951	-1.43411	5.597	32.38	5.23983e-05	0.000797711	DUT
ENSG00000185480	-1.3416	4.96995	32.0927	5.40677e-05	0.000815744	PARPBP
ENSG00000108064	-1.19141	6.5154	32.0465	5.4747e-05	0.00082235	TFAM
ENSG00000092208	-1.91957	3.88179	31.8986	5.57549e-05	0.000831785	GEMIN2
ENSG00000134330	-1.26141	4.32494	31.8713	5.59976e-05	0.000833645	IAH1
ENSG00000187908	-1.7636	4.6253	31.9388	5.63723e-05	0.000835527	DMBT1
ENSG00000138160	-1.23549	7.3128	31.7726	5.76656e-05	0.00085188	KIF11
ENSG00000153140	-1.12854	3.89411	31.5575	5.88694e-05	0.000863656	CETN3
ENSG00000117906	-1.12621	6.00719	31.5574	5.88705e-05	0.000863656	RCN2
ENSG00000122565	-1.20652	7.70713	31.6271	5.90157e-05	0.000864236	CBX3
ENSG00000171960	-1.4366	4.92845	31.5321	5.91085e-05	0.000864655	PPIH
ENSG00000092036	-1.24275	4.96592	31.2967	6.13842e-05	0.000882594	HAUS4
ENSG00000169255	-1.42992	4.36572	31.2445	6.19023e-05	0.000888146	B3GALNT1
ENSG00000134324	-1.21845	6.38135	31.3167	6.20177e-05	0.000888855	LPIN1
ENSG00000172260	-1.18166	5.12784	31.1519	6.28335e-05	0.000896727	NEGR1
ENSG00000125378	-1.37028	6.89551	31.3139	6.54063e-05	0.00092462	BMP4
ENSG00000135074	-1.30744	5.98581	30.9528	6.57613e-05	0.000927689	ADAM19
ENSG00000221887	-1.13198	2.6794	30.8614	6.58602e-05	0.000928111	HMSD
ENSG00000196155	-1.07627	4.26756	30.8296	6.62022e-05	0.000930009	PLEKHG4
ENSG00000184992	-1.06352	5.3008	30.8039	6.64794e-05	0.000932761	BRI3BP
ENSG00000137135	-1.51622	2.75923	30.7365	6.72128e-05	0.000939652	ARHGEF39
ENSG00000111206	-1.00436	7.39338	30.7306	6.72775e-05	0.000939652	FOXM1
ENSG00000153310	-1.17022	6.7695	30.6532	6.89107e-05	0.000958058	CYRIB
ENSG00000204536	-1.38748	3.71418	30.5333	6.94816e-05	0.00096162	CCHCR1
ENSG00000100162	-1.30142	3.63931	30.5295	6.95242e-05	0.00096162	CENPM
ENSG00000164161	-1.66125	4.67124	30.5859	6.97996e-05	0.000964438	HHIP
ENSG00000123737	-1.10619	5.6126	30.3455	7.16556e-05	0.000983042	EXOSC9
ENSG00000148824	-1.37408	4.05151	30.0333	7.54451e-05	0.00102308	MTG1
ENSG00000106603	-1.42723	5.01771	29.8067	7.84104e-05	0.00105419	COA1
ENSG00000112183	-1.50874	3.28501	29.781	7.86746e-05	0.00105669	RBM24
ENSG00000175305	-1.51447	4.77316	29.7673	7.95189e-05	0.00106404	CCNE2
ENSG00000165501	-1.31343	5.46055	29.6977	7.98486e-05	0.00106607	LRR1
ENSG00000013619	-1.69224	5.27494	30.0607	8.06515e-05	0.0010736	MAMLD1
ENSG00000102271	-1.11166	5.66075	29.5328	8.2006e-05	0.00108733	KLHL4
ENSG00000096060	-1.04076	5.18847	29.4962	8.25113e-05	0.00109188	FKBP5
ENSG00000197467	-1.59838	5.81157	29.882	8.65443e-05	0.00113189	COL13A1
ENSG00000165480	-1.13117	5.09529	28.9397	9.06425e-05	0.00116511	SKA3
ENSG00000123219	-1.44526	4.92578	28.9549	9.11499e-05	0.00116722	CENPK
ENSG00000148835	-1.04938	4.58999	28.7482	9.3649e-05	0.00118899	TAF5
ENSG00000080823	-1.14001	3.36537	28.6232	9.56726e-05	0.00121011	MOK
ENSG00000163507	-1.33529	5.23752	28.4942	9.78141e-05	0.00123141	CIP2A
ENSG00000184260	-1.53944	6.94658	28.954	0.000104283	0.00129948	H2AC20
ENSG00000108106	-1.16435	7.82241	27.9803	0.000108207	0.00134093	UBE2S
ENSG00000203760	-1.69211	3.16628	27.8769	0.000108848	0.00134764	CENPW
ENSG00000072571	-1.23638	3.79265	27.7979	0.00011036	0.0013626	HMMR
ENSG00000170516	-1.96993	3.55722	27.6843	0.000113087	0.00138862	COX7B2
ENSG00000149929	-1.17679	3.30042	27.6456	0.000113343	0.00138923	HIRIP3
ENSG00000014641	-1.1253	7.30123	27.5991	0.000115646	0.00140901	MDH1
ENSG00000092140	-1.10738	4.99724	27.5198	0.000115877	0.00140901	G2E3
ENSG00000115380	-1.36028	6.14433	27.8539	0.000115957	0.00140901	EFEMP1
ENSG00000125835	-1.49404	7.76712	28.2295	0.000116494	0.00141241	SNRPB
ENSG00000111684	-1.00859	4.71482	27.448	0.000117353	0.00141899	LPCAT3
ENSG00000132341	-1.25427	8.38442	27.6426	0.000117898	0.0014243	RAN
ENSG00000115875	-1.5792	6.05168	28.149	0.000118016	0.00142445	SRSF7
ENSG00000134291	-1.17509	5.54346	27.2672	0.000121164	0.00145982	TMEM106C
ENSG00000122952	-1.0029	5.92371	26.735	0.000133227	0.00156728	ZWINT
ENSG00000100632	-1.47466	7.25147	27.4907	0.000133399	0.00156794	ERH
ENSG00000144354	-1.42348	3.5253	26.6518	0.000135233	0.00158121	CDCA7
ENSG00000196754	-2.1166	5.2708	27.8132	0.00013673	0.00159042	S100A2
ENSG00000186480	-1.71255	6.586	27.7153	0.000137867	0.00159812	INSIG1
ENSG00000160298	-1.27206	3.58184	26.4856	0.000139347	0.00161111	C21orf58
ENSG00000148773	-1.28873	9.3638	26.4889	0.000145298	0.00166045	MKI67
ENSG00000125430	-1.02003	4.94996	26.1922	0.000146965	0.00167331	HS3ST3B1
ENSG00000182054	-1.24462	3.55644	26.0399	0.000151104	0.00170356	IDH2
ENSG00000116667	-1.10128	4.28753	26.0232	0.000151567	0.00170356	C1orf21
ENSG00000154719	-1.05292	4.82557	26.0153	0.000151785	0.00170369	MRPL39
ENSG00000180914	-1.51518	2.51552	25.8038	0.000157789	0.00175643	OXTR
ENSG00000078668	-1.16635	6.40056	25.8147	0.000160005	0.00177816	VDAC3
ENSG00000064309	-1.04836	5.10349	25.5801	0.000164435	0.00181689	CDON
ENSG00000176894	-1.44769	3.4047	25.494	0.000167079	0.00183946	PXMP2
ENSG00000136982	-1.25463	4.0406	25.4454	0.000168592	0.00184916	DSCC1
ENSG00000068024	-1.07185	4.66847	25.4402	0.000168754	0.00184942	HDAC4
ENSG00000152270	-1.20144	2.3756	25.4164	0.0001695	0.00185609	PDE3B
ENSG00000164758	-1.12909	3.66565	25.3999	0.000170023	0.0018603	MED30
ENSG00000205336	-1.3219	6.39763	25.6251	0.000173355	0.00188908	ADGRG1
ENSG00000014138	-1.39308	3.52144	24.9887	0.000183603	0.00196887	POLA2
ENSG00000126860	-1.71154	5.17187	25.5485	0.000184066	0.00197226	EVI2A
ENSG00000105486	-1.02554	5.44575	24.9012	0.00018665	0.00198564	LIG1
ENSG00000146555	-1.15176	4.80486	24.8972	0.00018679	0.00198564	SDK1
ENSG00000162063	-1.12868	5.76898	24.8782	0.000187605	0.00198806	CCNF
ENSG00000164985	-1.33395	5.28929	24.8315	0.000191165	0.00201622	PSIP1
ENSG00000161692	-1.14487	2.89331	24.7333	0.00019266	0.00202091	DBF4B
ENSG00000137288	-1.81568	5.23961	25.4622	0.000193521	0.00202836	UQCC2
ENSG00000139428	-1.47897	2.96224	24.4645	0.00020275	0.00210128	MMAB
ENSG00000184752	-1.08412	5.62661	24.4626	0.000202821	0.00210128	NDUFA12
ENSG00000177889	-1.01575	7.34966	24.3718	0.000207794	0.00213799	UBE2N
ENSG00000204392	-1.47255	5.6601	24.7319	0.000210475	0.00215897	LSM2
ENSG00000217555	-1.65533	4.73187	24.4148	0.000216394	0.00220467	CKLF
ENSG00000075188	-1.36499	5.09026	24.0416	0.000222167	0.00224436	NUP37
ENSG00000130208	-3.76941	0.459166	23.841	0.000228562	0.00228698	APOC1
ENSG00000154217	-1.1974	4.46611	23.7663	0.000231899	0.00231378	PITPNC1
ENSG00000276043	-2.23662	5.80052	25.4669	0.000235057	0.00232973	UHRF1
ENSG00000144063	-1.87403	4.15485	23.9449	0.000236	0.0023369	MALL
ENSG00000184709	-1.55716	1.57575	23.6353	0.000237886	0.00234884	LRRC26
ENSG00000100344	-1.55926	2.29636	23.4429	0.000247001	0.00241756	PNPLA3
ENSG00000146477	-1.05178	3.54127	23.4129	0.000248458	0.00242829	SLC22A3
ENSG00000021645	-2.03426	2.29796	23.0848	0.000265054	0.00255852	NRXN3
ENSG00000165283	-1.14244	7.37533	23.3026	0.000265531	0.00255888	STOML2
ENSG00000143933	-1.33293	9.30793	23.4475	0.000265836	0.00255888	CALM2
ENSG00000156011	-1.0538	6.73667	23.042	0.00026999	0.00259352	PSD3
ENSG00000179546	-1.69781	2.05276	22.8935	0.000275312	0.00263524	HTR1D
ENSG00000137807	-1.18073	5.59606	22.8533	0.000280285	0.00266389	KIF23
ENSG00000196154	-1.59894	8.21124	23.6906	0.000281253	0.00266932	S100A4
ENSG00000183684	-1.06696	5.93748	22.8025	0.000282165	0.00267405	ALYREF
ENSG00000066248	-1.32331	2.72819	22.7591	0.000282791	0.00267449	NGEF
ENSG00000005189	-1.57711	2.35192	22.7446	0.000283613	0.00267851	REXO5
ENSG00000010278	-1.12261	7.08305	22.8633	0.000288342	0.00271174	CD9
ENSG00000197905	-1.00023	4.89156	22.4331	0.000301917	0.00281394	TEAD4
ENSG00000172197	-1.11434	3.62514	22.433	0.000301927	0.00281394	MBOAT1
ENSG00000116791	-1.16758	5.29225	22.2498	0.000313533	0.00290201	CRYZ
ENSG00000006453	-1.06032	5.17162	22.216	0.000315476	0.00291598	BAIAP2L1
ENSG00000081181	-1.941	2.30379	22.0927	0.000323482	0.00296967	ARG2
ENSG00000159335	-1.17888	6.37385	22.3106	0.00032451	0.00297361	PTMS
ENSG00000237190	-1.09805	5.14535	22.076	0.000324583	0.00297361	CDKN2AIPNL
ENSG00000173660	-1.34537	5.82804	22.3725	0.000330077	0.0030035	UQCRH
ENSG00000123975	-1.7552	5.99787	22.9891	0.000334724	0.00303144	CKS2
ENSG00000164687	-1.78447	3.56893	21.9564	0.000335622	0.00303753	FABP5
ENSG00000163584	-1.99401	5.68212	23.1307	0.000337795	0.00304732	RPL22L1
ENSG00000121957	-1.1186	5.25924	21.8657	0.000338842	0.00304822	GPSM2
ENSG00000196917	-1.61537	1.71097	21.7728	0.000345364	0.00309036	HCAR1
ENSG00000145604	-1.66451	3.53238	21.7516	0.000346875	0.00309976	SKP2
ENSG00000113328	-1.01751	5.93263	21.6821	0.000351877	0.0031329	CCNG1
ENSG00000197837	-1.08976	4.21222	21.552	0.000361461	0.00319615	H4-16
ENSG00000163041	-1.15603	7.45273	21.7775	0.000363124	0.00320664	H3-3A
ENSG00000136122	-1.20189	3.56106	21.5169	0.000364093	0.00321309	BORA
ENSG00000000003	-1.03145	5.40411	21.5051	0.000364986	0.00321676	TSPAN6
ENSG00000239672	-1.21265	6.57733	21.7493	0.000367537	0.00323078	NME1
ENSG00000154553	-3.0418	1.30883	21.3968	0.000373283	0.00326794	PDLIM3
ENSG00000162961	-1.2645	5.34021	21.3351	0.000388043	0.00336487	DPY30
ENSG00000111639	-1.48712	5.86483	21.7823	0.000388945	0.00336843	MRPL51
ENSG00000159199	-1.39462	5.79384	21.634	0.000388954	0.00336843	ATP5MC1
ENSG00000170396	-1.21964	3.76863	21.1521	0.000392832	0.0033865	ZNF804A
ENSG00000142856	-1.34828	3.5616	21.1456	0.000393367	0.00338703	ITGB3BP
ENSG00000078900	-1.10128	2.92232	21.0897	0.000398007	0.00341669	TP73
ENSG00000118898	-1.67382	3.15518	20.9555	0.000409395	0.00349153	PPL
ENSG00000111077	-1.04138	5.52823	20.9369	0.000410998	0.00349824	TNS2
ENSG00000165672	-1.1765	7.81328	21.0941	0.000420362	0.00356025	PRDX3
ENSG00000113391	-1.03759	4.03901	20.7985	0.000423193	0.00357528	FAM172A
ENSG00000168002	-1.39826	5.43178	21.0687	0.000427274	0.00359511	POLR2G
ENSG00000101187	-1.60118	5.82637	21.5058	0.00042884	0.00359808	SLCO4A1
ENSG00000087253	-1.16939	3.81349	20.7148	0.000430764	0.00360748	LPCAT2
ENSG00000099194	-1.79224	9.65183	21.7453	0.000431717	0.00360865	SCD
ENSG00000169247	-1.16004	4.99659	20.6913	0.000432919	0.00361204	SH3TC2
ENSG00000187522	-1.24706	5.13958	20.7238	0.000433796	0.00361488	HSPA14
ENSG00000233493	-1.53032	1.64833	20.629	0.000438688	0.00364433	TMEM238
ENSG00000100714	-1.05794	3.6632	20.583	0.000443002	0.00367325	MTHFD1
ENSG00000170734	-1.07228	6.51275	20.6737	0.000446952	0.00369093	POLH
ENSG00000138346	-1.45904	4.31598	20.5137	0.000453584	0.00372443	DNA2
ENSG00000138376	-1.32386	4.9634	20.4838	0.000462295	0.00377294	BARD1
ENSG00000151353	-1.54524	4.33697	20.4243	0.000471968	0.0038356	TMEM18
ENSG00000146425	-1.1551	5.27821	20.1645	0.000488806	0.00394859	DYNLT1
ENSG00000213185	-1.44132	2.94568	19.8897	0.000514318	0.00411515	FAM24B
ENSG00000052802	-1.26313	6.27671	20.2603	0.000516396	0.00412688	MSMO1
ENSG00000155368	-1.20499	4.92647	19.8774	0.000519496	0.00414203	DBI
ENSG00000163006	-1.28657	3.08644	19.8421	0.000519676	0.00414203	CCDC138
ENSG00000100941	-1.10578	6.28327	20.0109	0.000520213	0.00414262	PNN
ENSG00000166803	-1.5825	5.36519	20.3533	0.000520678	0.00414387	PCLAF
ENSG00000119397	-1.21136	4.91693	19.7906	0.000529399	0.00418605	CNTRL
ENSG00000139971	-1.78078	1.82099	19.6996	0.000536106	0.00423242	ARMH4
ENSG00000135486	-1.23658	7.55385	20.0735	0.000541254	0.00425728	HNRNPA1
ENSG00000139291	-1.16421	5.52694	19.6212	0.000556834	0.00434932	TMEM19
ENSG00000004777	-1.33178	3.5181	19.3003	0.000585401	0.0045148	ARHGAP33
ENSG00000127337	-1.10181	4.41668	19.2947	0.000586135	0.00451788	YEATS4
ENSG00000054148	-1.01855	5.13554	19.2186	0.000596112	0.00457692	PHPT1
ENSG00000143127	-2.79594	3.32939	19.8477	0.000596176	0.00457692	ITGA10
ENSG00000170006	-1.17268	6.69469	19.4453	0.000609029	0.0046438	TMEM154
ENSG00000113356	-1.46634	3.69577	19.1074	0.000611067	0.0046567	POLR3G
ENSG00000165959	-1.42097	3.96879	19.0624	0.000617233	0.00468947	CLMN
ENSG00000166582	-1.35078	3.23706	19.0389	0.000620478	0.0047071	CENPV
ENSG00000111231	-1.11618	5.36357	19.0301	0.000626778	0.00473621	GPN3
ENSG00000165704	-1.137	5.67068	19.0737	0.00063221	0.00476921	HPRT1
ENSG00000167680	-1.04708	5.14696	18.7784	0.000657842	0.00491028	SEMA6B
ENSG00000125743	-1.25693	6.87346	19.1844	0.000661046	0.00492873	SNRPD2
ENSG00000163541	-1.00243	5.72628	18.6914	0.000675509	0.00499506	SUCLG1
ENSG00000139343	-1.15274	4.44652	18.5027	0.000700214	0.00512412	SNRPF
ENSG00000156136	-1.04886	5.62356	18.5306	0.000701315	0.00512412	DCK
ENSG00000136160	-1.81827	2.59532	18.4957	0.00070134	0.00512412	EDNRB
ENSG00000138796	-1.46785	4.92245	18.7472	0.000707643	0.0051506	HADH
ENSG00000106089	-1.1391	4.67494	18.3903	0.000718381	0.00521185	STX1A
ENSG00000189350	-1.36256	1.74015	18.3614	0.000723138	0.00523507	TOGARAM2
ENSG00000143977	-1.73174	5.97176	19.2961	0.000724821	0.00524443	SNRPG
ENSG00000140395	-1.68184	3.97647	18.4987	0.000728599	0.0052661	WDR61
ENSG00000172172	-1.26354	5.30784	18.3343	0.000756808	0.00539116	MRPL13
ENSG00000124733	-1.56714	2.47571	18.0126	0.00078351	0.00552646	MEA1
ENSG00000145781	-1.36744	4.33999	17.8945	0.000811374	0.00568131	COMMD10
ENSG00000254535	-1.21584	2.31778	17.8359	0.000816264	0.00570664	PABPC4L
ENSG00000129038	-1.0628	3.72663	17.7605	0.000830717	0.00578664	LOXL1
ENSG00000163634	-1.04127	5.55419	17.7377	0.000841458	0.0058554	THOC7
ENSG00000177700	-1.10646	7.18074	17.9548	0.000848676	0.005882	POLR2L
ENSG00000129173	-1.12586	4.708	17.54	0.000874694	0.00602687	E2F8
ENSG00000164362	-7.19778	-0.473433	21.3495	0.000882555	0.00605456	TERT
ENSG00000102452	-2.15679	0.841237	17.3909	0.000905962	0.00616714	NALCN
ENSG00000163283	-2.8437	3.62885	18.2027	0.000912121	0.00619966	ALPP
ENSG00000215883	-1.2526	2.98417	17.3387	0.000917192	0.00622469	CYB5RL
ENSG00000197415	-1.2347	3.92563	17.2988	0.000925899	0.00627304	VEPH1
ENSG00000100142	-1.08963	4.35426	17.2975	0.00092618	0.00627304	POLR2F
ENSG00000180992	-1.31216	6.5567	17.6229	0.000968166	0.0064953	MRPL14
ENSG00000218336	-1.35077	5.99113	17.3881	0.00101631	0.00672113	TENM3
ENSG00000188783	-3.33218	-0.481727	16.8982	0.00101868	0.00673347	PRELP
ENSG00000008311	-1.40799	4.74509	17.0614	0.00102383	0.00675911	AASS
ENSG00000173930	-2.09931	1.33313	16.8716	0.0010252	0.00676058	SLCO4C1
ENSG00000136104	-1.39974	3.93858	16.8977	0.00102529	0.00676058	RNASEH2B
ENSG00000178075	-1.45307	2.25806	16.8288	0.00103581	0.00679002	GRAMD1C
ENSG00000181418	-1.63643	0.804137	16.793	0.00104479	0.00683887	DDN
ENSG00000092841	-1.05655	8.42778	16.9417	0.00104852	0.00685662	MYL6
ENSG00000198846	-1.2063	1.71529	16.7663	0.00105152	0.00686961	TOX
ENSG00000133816	-1.08294	5.42546	16.7824	0.00105988	0.00691682	MICAL2
ENSG00000184990	-1.19989	5.04479	16.8276	0.00106029	0.00691682	SIVA1
ENSG00000143942	-1.53752	2.77126	16.6317	0.00108629	0.0070353	CHAC2
ENSG00000181019	-1.02325	6.33066	16.7086	0.00110389	0.00712364	NQO1
ENSG00000160813	-1.00252	3.53142	16.5361	0.00111181	0.00716179	PPP1R35
ENSG00000115363	-1.00459	4.45916	16.4523	0.00113471	0.00724772	EVA1A
ENSG00000174886	-1.18069	6.26878	16.7198	0.00114593	0.00729482	NDUFA11
ENSG00000125247	-1.067	3.59842	16.236	0.0011964	0.00751673	TMTC4
ENSG00000106399	-1.60533	4.58715	16.4265	0.00123578	0.00773542	RPA3
ENSG00000184220	-1.16148	5.30697	16.0462	0.00129589	0.00798541	CMSS1
ENSG00000196420	-1.46625	1.62752	15.8297	0.00132297	0.00811139	S100A5
ENSG00000112319	-1.27578	1.60993	15.6247	0.00139259	0.00843263	EYA4
ENSG00000079459	-1.40794	2.85449	15.6233	0.00139309	0.00843263	FDFT1
ENSG00000106268	-1.14171	3.40334	15.622	0.00139353	0.00843263	NUDT1
ENSG00000107833	-1.04382	4.47665	15.6191	0.00139457	0.00843512	NPM3
ENSG00000164761	-1.30304	3.20063	15.4924	0.00143975	0.00861694	TNFRSF11B
ENSG00000105655	-1.0644	3.17263	15.4918	0.00144	0.00861694	ISYNA1
ENSG00000105483	-1.06253	4.27539	15.2786	0.00151989	0.0089792	CARD8
ENSG00000131495	-1.19784	5.16098	15.2406	0.00158679	0.00928074	NDUFA2
ENSG00000180739	-1.96567	0.0655669	15.0826	0.00159788	0.00933752	S1PR5
ENSG00000177868	-1.08514	3.18995	15.0279	0.00162045	0.00943662	SVBP
ENSG00000086730	-1.0555	1.9104	15.019	0.00162415	0.00944998	LAT2
ENSG00000188501	-2.43386	0.416094	15.016	0.0016254	0.00945316	LCTL
ENSG00000160050	-1.50302	1.60267	14.9199	0.00166613	0.00962763	CCDC28B
ENSG00000197056	-1.18914	4.91212	14.9923	0.00167875	0.00969226	ZMYM1
ENSG00000120334	-1.28833	3.58851	14.8591	0.00169246	0.00975464	CENPL
ENSG00000155329	-1.05523	3.7	14.8398	0.00170091	0.00978843	ZCCHC10
ENSG00000096092	-1.06027	4.53384	14.705	0.00176141	0.0100263	TMEM14A
ENSG00000137154	-1.03412	9.32893	14.6866	0.00183683	0.0103914	RPS6
ENSG00000172590	-1.00999	4.9455	14.5358	0.00184804	0.0104324	MRPL52
ENSG00000169083	-1.12338	5.26732	14.5586	0.0018848	0.0105955	AR
ENSG00000064300	-1.04346	6.3104	14.5565	0.00192941	0.0107832	NGFR
ENSG00000160796	-1.40093	4.71839	14.5718	0.00193303	0.0107989	NBEAL2
ENSG00000074410	-1.14018	4.58633	14.2108	0.00201692	0.0111428	CA12
ENSG00000274290	-1.2973	3.4166	14.1392	0.00204363	0.0112718	H2BC6
ENSG00000090006	-1.04056	5.77301	14.0868	0.00213951	0.0116385	LTBP4
ENSG00000151287	-1.37656	4.3919	14.0303	0.00217911	0.0118014	TEX30
ENSG00000158427	-1.58491	2.84987	13.7731	0.00225382	0.0120892	TMSB15B
ENSG00000123572	-1.10217	4.11533	13.755	0.00226487	0.0121289	NRK
ENSG00000241468	-1.0858	6.03511	13.96	0.00226572	0.0121289	ATP5MF
ENSG00000114391	-1.13534	8.33136	13.9697	0.00232053	0.0123326	RPL24
ENSG00000197956	-1.29762	11.1438	13.9581	0.00235447	0.0124358	S100A6
ENSG00000046653	-1.85555	0.037564	13.605	0.00235856	0.0124476	GPM6B
ENSG00000138587	-1.50407	1.10221	13.5393	0.00240105	0.0126324	MNS1
ENSG00000108561	-1.17293	7.31631	13.9048	0.00240296	0.0126324	C1QBP
ENSG00000105605	-1.1923	3.57654	13.4794	0.0024405	0.0127878	CACNG7
ENSG00000118418	-1.12213	4.2028	13.4589	0.00245417	0.0128315	HMGN3
ENSG00000130332	-1.00478	4.241	13.3437	0.00253266	0.013155	LSM7
ENSG00000081059	-1.07565	1.85396	13.3419	0.0025339	0.0131564	TCF7
ENSG00000175581	-1.25861	4.44986	13.4372	0.00253608	0.0131626	MRPL48
ENSG00000034510	-1.01981	10.1918	13.3805	0.00259549	0.0133986	TMSB10
ENSG00000161980	-1.02001	3.75328	13.1157	0.00269672	0.0138152	POLR3K
ENSG00000169760	-1.03425	3.86431	13.0164	0.00277197	0.014094	NLGN1
ENSG00000162745	-1.80895	0.617733	12.9517	0.00282227	0.0142561	OLFML2B
ENSG00000198755	-1.02102	9.03132	13.0844	0.00285497	0.0143849	RPL10A
ENSG00000109738	-1.21091	3.14292	12.8874	0.00287326	0.0144417	GLRB
ENSG00000152147	-1.04599	3.98215	12.8846	0.00287557	0.0144455	GEMIN6
ENSG00000187514	-1.03883	9.3449	13.0597	0.0028827	0.0144651	PTMA
ENSG00000167889	-1.39179	2.97247	12.8597	0.0028956	0.0144982	MGAT5B
ENSG00000171840	-1.37304	1.4181	12.7738	0.00296609	0.0147789	NINJ2
ENSG00000101247	-1.04523	2.66635	12.5947	0.0031194	0.0153557	NDUFAF5
ENSG00000175279	-1.14613	2.26717	12.5431	0.00316522	0.0155069	CENPS
ENSG00000197943	-1.33706	12.581	12.8433	0.00318449	0.0155718	PLCG2
ENSG00000128272	-1.47056	3.925	12.5466	0.00326106	0.0158039	ATF4
ENSG00000114698	-1.11767	4.06847	12.3357	0.00335753	0.0161377	PLSCR4
ENSG00000186205	-1.49546	3.1768	12.3	0.00340865	0.0163019	MTARC1
ENSG00000189043	-1.18074	6.87726	12.5274	0.00353251	0.0166459	NDUFA4
ENSG00000145425	-1.22356	9.39351	12.3788	0.00364377	0.0169916	RPS3A
ENSG00000134809	-1.11289	4.35142	12.0394	0.00367343	0.0170708	TIMM10
ENSG00000066379	-1.18485	3.94335	11.9617	0.00375692	0.0173629	POLR1H
ENSG00000165264	-1.2722	5.3161	12.07	0.00391457	0.0178766	NDUFB6
ENSG00000106153	-1.06513	7.87106	11.9655	0.00403648	0.0183382	CHCHD2
ENSG00000150540	-1.14873	4.01595	11.644	0.0041216	0.0186261	HNMT
ENSG00000008324	-1.06262	3.98423	11.5956	0.00416166	0.0187567	SS18L2
ENSG00000189184	-1.34226	2.24904	11.5761	0.00418558	0.0188302	PCDH18
ENSG00000145526	-1.2956	2.36968	11.542	0.00422794	0.0189634	CDH18
ENSG00000146267	-1.8952	2.1301	11.5374	0.00423369	0.018967	FAXC
ENSG00000165071	-1.83617	2.64868	11.5635	0.00425143	0.0190338	TMEM71
ENSG00000136492	-1.13375	4.8038	11.5626	0.00430918	0.0191903	BRIP1
ENSG00000136521	-1.15778	4.82298	11.5977	0.00431127	0.0191932	NDUFB5
ENSG00000137225	-2.14449	0.196866	11.4466	0.00434908	0.019307	CAPN11
ENSG00000125995	-1.25477	5.66808	11.6625	0.00445387	0.0196461	ROMO1
ENSG00000166033	-1.2528	4.87412	11.4966	0.00451317	0.0198751	HTRA1
ENSG00000198515	-2.04632	0.533172	11.2923	0.00455356	0.0200267	CNGA1
ENSG00000151131	-1.22574	6.40939	11.635	0.00456436	0.0200546	NOPCHAP1
ENSG00000138668	-1.1772	7.28104	11.5712	0.00465224	0.0203213	HNRNPD
ENSG00000004779	-1.10246	4.82014	11.2873	0.00467256	0.0203902	NDUFAB1
ENSG00000157510	-1.08686	3.35999	11.1896	0.00469568	0.0204778	AFAP1L1
ENSG00000144908	-1.45593	0.528983	11.1815	0.0047072	0.0205147	ALDH1L1
ENSG00000104848	-2.12306	0.0566945	11.145	0.00475912	0.0206565	KCNA7
ENSG00000167515	-1.15034	4.26025	11.1298	0.00485104	0.0209474	TRAPPC2L
ENSG00000065413	-1.51172	1.25403	11.0695	0.00486858	0.0209922	ANKRD44
ENSG00000138193	-1.73592	2.61774	10.8735	0.00518831	0.0220614	PLCE1
ENSG00000123843	-1.88179	5.62638	11.5382	0.00521237	0.0221217	C4BPB
ENSG00000242252	-2.72117	0.327204	11.4814	0.00522034	0.0221346	BGLAP
ENSG00000160886	-1.03767	2.01902	10.8229	0.00524665	0.0221973	LY6K
ENSG00000164405	-1.05886	5.98267	11.0225	0.00526755	0.0222577	UQCRQ
ENSG00000143858	-1.70182	0.87796	10.6822	0.00547755	0.0229576	SYT2
ENSG00000186314	-1.45825	1.82889	10.6636	0.0055089	0.0230603	PRELID2
ENSG00000187688	-1.29348	2.66023	10.5543	0.00569762	0.0237175	TRPV2
ENSG00000283060	-1.06373	3.00127	10.5201	0.00575823	0.0239106	ID3
ENSG00000229833	-1.38783	3.80919	10.4859	0.00597228	0.0245345	PET100
ENSG00000131238	-1.37374	3.54547	10.3804	0.00611515	0.0249917	PPT1
ENSG00000120279	-1.37067	1.81717	10.3143	0.00613865	0.0250573	MYCT1
ENSG00000126749	-1.42598	4.91955	10.4561	0.00641669	0.0258241	EMG1
ENSG00000132780	-1.01277	5.85271	10.2969	0.00649418	0.0260348	NASP
ENSG00000120337	-1.69981	2.4076	10.0689	0.00665598	0.0265726	TNFSF18
ENSG00000124920	-1.21585	3.81532	10.0786	0.00667897	0.026617	MYRF
ENSG00000109705	-1.0206	1.81237	9.93079	0.00692724	0.0273393	NKX3-2
ENSG00000184227	-1.37664	1.11135	9.90913	0.00697517	0.0274961	ACOT1
ENSG00000128274	-1.46471	1.81812	9.82568	0.00716334	0.0280735	A4GALT
ENSG00000159708	-5.11851	-0.544735	10.3574	0.00717959	0.0281207	LRRC36
ENSG00000083807	-1.48601	1.173	9.77991	0.00726904	0.0283638	SLC27A5
ENSG00000101812	-2.06085	0.278351	9.74843	0.00734278	0.0285852	H2BW2
ENSG00000169019	-1.14646	4.72457	9.84903	0.00737181	0.0286734	COMMD8
ENSG00000187118	-1.34946	2.96565	9.68604	0.00750176	0.0290863	CMC1
ENSG00000107518	-1.26238	2.74237	9.66289	0.00754752	0.0292106	ATRNL1
ENSG00000146707	-1.44349	2.72998	9.64687	0.0075866	0.0292974	POMZP3
ENSG00000137872	-2.03873	0.966707	9.64683	0.00758668	0.0292974	SEMA6D
ENSG00000148671	-1.21645	2.88348	9.60741	0.00768384	0.0295623	ADIRF
ENSG00000167088	-1.46692	5.94997	10.0428	0.00775854	0.0297559	SNRPD1
ENSG00000179958	-1.00638	4.80199	9.58369	0.00789119	0.0301361	DCTPP1
ENSG00000178053	-1.07441	2.64933	9.52157	0.00790035	0.0301625	MLF1
ENSG00000226887	-1.23554	0.441126	9.4615	0.00805606	0.030549	ERVMER34-1
ENSG00000124491	-2.24328	0.861741	9.36616	0.00831051	0.0312585	F13A1
ENSG00000171863	-1.90332	1.95984	9.36778	0.00833515	0.0313424	RPS7
ENSG00000156795	-1.19234	3.4444	9.36148	0.00835231	0.0313954	NTAQ1
ENSG00000100387	-1.06046	5.2507	9.44765	0.00842719	0.0315487	RBX1
ENSG00000124614	-1.31388	3.41749	9.32428	0.00851973	0.0317879	RPS10
ENSG00000134419	-1.15881	7.53198	9.51745	0.00875039	0.0324594	RPS15A
ENSG00000147437	-1.35034	0.965791	9.2022	0.00877003	0.0324964	GNRH1
ENSG00000197457	-1.01695	3.29845	9.16915	0.00886619	0.0327895	STMN3
ENSG00000124279	-1.08269	3.86631	9.02577	0.00932852	0.0340595	FASTKD3
ENSG00000182004	-1.02461	5.1409	9.08188	0.00944205	0.0343551	SNRPE
ENSG00000147684	-1.10337	4.81906	9.06171	0.00952336	0.0346002	NDUFB9
ENSG00000113387	-1.06422	6.49015	9.15161	0.00961553	0.0348709	SUB1
ENSG00000255690	-1.62724	0.8646	8.91865	0.00963567	0.0349251	TRIL
ENSG00000137880	-1.48073	0.874113	8.88722	0.00973756	0.0352051	GCHFR
ENSG00000154079	-1.08487	2.90264	8.86402	0.00981354	0.0354077	SDHAF4
ENSG00000165376	-1.52808	0.944805	8.82858	0.00993095	0.0356326	CLDN2
ENSG00000103121	-1.637	4.85579	9.16386	0.0100416	0.0358938	CMC2
ENSG00000120693	-1.12856	1.21352	8.77725	0.0101039	0.0360356	SMAD9
ENSG00000234951	-7.19653	-0.314245	9.27152	0.0103742	0.0367412	SAPCD1
ENSG00000172062	-1.02821	1.70539	8.68728	0.0104155	0.0368427	SMN1
ENSG00000084623	-1.22549	5.96846	8.89319	0.0107072	0.0376076	EIF3I
ENSG00000131469	-1.34935	8.38796	9.00083	0.0107083	0.0376076	RPL27
ENSG00000139180	-1.12578	6.01159	8.80213	0.0108378	0.0379139	NDUFA9
ENSG00000162704	-1.16281	7.07658	8.8408	0.010963	0.0382314	ARPC5
ENSG00000171204	-1.214	4.21523	8.59679	0.011089	0.0385621	TMEM126B
ENSG00000144278	-1.07553	2.67435	8.49058	0.0111361	0.038652	GALNT13
ENSG00000276644	-1.05266	1.24515	8.49014	0.0111378	0.038652	DACH1
ENSG00000181610	-1.17941	5.67615	8.70465	0.0111944	0.0387484	MRPS23
ENSG00000182899	-1.02466	7.35104	8.63857	0.0114093	0.0392401	RPL35A
ENSG00000131094	-1.73866	0.483398	8.3623	0.0116371	0.0398019	C1QL1
ENSG00000100483	-1.15503	1.48167	8.34253	0.0117166	0.0400275	VCPKMT
ENSG00000122026	-1.32685	7.12677	8.70432	0.0118343	0.0403103	RPL21
ENSG00000168453	-1.89925	0.278912	8.25409	0.0120799	0.0408165	HR
ENSG00000162383	-1.34834	0.429788	8.19786	0.0123178	0.0414743	SLC1A7
ENSG00000131650	-1.33261	-0.0326465	8.12051	0.0126538	0.0423513	KREMEN2
ENSG00000172201	-1.16476	1.95975	8.01619	0.0131238	0.043567	ID4
ENSG00000082126	-1.10505	1.70867	7.94891	0.0134377	0.0442922	MPP4
ENSG00000183032	-1.80257	0.752206	7.93374	0.0135097	0.0444912	SLC25A21
ENSG00000173083	-1.20429	4.3788	7.97386	0.0138646	0.0453663	HPSE
ENSG00000166707	-3.81535	-0.445212	7.763	0.0143904	0.0466439	ZCCHC18
ENSG00000113721	-1.69994	2.09758	7.69917	0.0147209	0.0474678	PDGFRB
ENSG00000153976	-1.05565	1.96883	7.67939	0.0147852	0.0476026	HS3ST3A1
ENSG00000198157	-1.48687	2.02134	7.62552	0.0150729	0.0482936	HMGN5
ENSG00000172428	-1.27653	3.24687	7.65607	0.0150787	0.0482936	COPS9
ENSG00000148950	-1.18269	1.66112	7.58677	0.0152839	0.0488042	IMMP1L
ENSG00000168653	-1.08092	5.81286	7.77035	0.0153104	0.0488726	NDUFS5
ENSG00000021574	-1.03848	4.15944	7.5886	0.0154891	0.0493261	SPAST
ENSG00000076662	-1.08649	2.34716	7.51316	0.0156941	0.0498022	ICAM3

## Sheet: D22vsNT_up
genes	logFC	logCPM	F	PValue	FDR	Symbol
ENSG00000157601	2.00881	4.90835	137.591	1.00837e-08	0.000135707	MX1
ENSG00000163638	1.83172	5.67829	121.867	2.21241e-08	0.000148873	ADAMTS9
ENSG00000115594	3.02293	5.75305	94.5198	1.31195e-07	0.000441405	IL1R1
ENSG00000006118	1.66996	7.67908	81.6406	2.75754e-07	0.000742221	TMEM132A
ENSG00000137460	2.5518	3.16679	74.3694	4.87214e-07	0.000936705	FHDC1
ENSG00000105246	3.5684	2.31907	68.333	8.11113e-07	0.0013645	EBI3
ENSG00000130477	3.46769	4.42451	63.2507	1.46527e-06	0.00200784	UNC13A
ENSG00000183486	1.8766	3.57993	60.0674	1.73946e-06	0.00200784	MX2
ENSG00000125730	3.51904	5.87571	65.7103	1.78171e-06	0.00200784	C3
ENSG00000155629	2.61646	2.03672	53.7942	3.29551e-06	0.00277061	PIK3AP1
ENSG00000277768	6.21221	5.0348	61.6352	3.59766e-06	0.00277061	CCL3L1
ENSG00000058085	1.77987	9.23059	52.5384	3.96991e-06	0.00279357	LAMC2
ENSG00000148346	6.77733	5.85995	61.7983	4.15154e-06	0.00279357	LCN2
ENSG00000187957	1.94875	2.93086	50.8037	4.5659e-06	0.00292609	DNER
ENSG00000143507	1.25174	6.26182	49.876	5.06766e-06	0.00301237	DUSP10
ENSG00000124102	4.30353	4.15988	52.3241	5.1482e-06	0.00301237	PI3
ENSG00000168685	1.56092	7.27291	48.9113	5.77059e-06	0.00323433	IL7R
ENSG00000054793	2.55726	3.25525	48.3901	6.00819e-06	0.00323433	ATP9A
ENSG00000136167	2.34066	3.52834	46.6951	7.33344e-06	0.00365531	LCP1
ENSG00000102996	1.53514	4.06081	45.7785	8.18744e-06	0.00393523	MMP15
ENSG00000162366	4.72848	4.2513	48.0484	9.13466e-06	0.00404547	PDZK1IP1
ENSG00000119514	1.12907	3.7873	43.9797	1.02151e-05	0.00404547	GALNT12
ENSG00000134070	1.02139	6.40445	43.7193	1.05537e-05	0.00405806	IRAK2
ENSG00000156510	3.50622	3.09548	43.6463	1.12868e-05	0.00421938	HKDC1
ENSG00000226260	1.58891	4.73309	42.4495	1.23998e-05	0.00447952	HLA-DRA
ENSG00000089127	1.63714	5.22975	42.2952	1.26484e-05	0.00447952	OAS1
ENSG00000048052	1.06218	7.34526	40.6628	1.56565e-05	0.00505288	HDAC9
ENSG00000160190	2.92388	2.85191	40.6114	1.57635e-05	0.00505288	SLC37A1
ENSG00000149289	1.03757	7.64635	40.6088	1.57691e-05	0.00505288	ZC3H12C
ENSG00000147689	2.00525	5.35361	40.7792	1.67962e-05	0.00516848	FAM83A
ENSG00000071246	1.30144	3.29896	40.0907	1.6898e-05	0.00516848	VASH1
ENSG00000167994	2.7313	2.18588	39.6844	1.78481e-05	0.00533777	RAB3IL1
ENSG00000213694	1.83501	3.67199	39.0516	1.94521e-05	0.00556993	S1PR3
ENSG00000112299	3.83946	4.27618	40.944	2.0276e-05	0.00568489	VNN1
ENSG00000185101	7.03437	0.69324	44.1682	2.11648e-05	0.00570164	ANO9
ENSG00000272398	1.03601	5.63261	38.3186	2.15193e-05	0.00570164	CD24
ENSG00000006459	1.173	4.58676	36.7095	2.69998e-05	0.0068559	KDM7A
ENSG00000206450	1.36637	5.74013	36.2877	2.86889e-05	0.0071499	HLA-B
ENSG00000165757	1.76807	3.95572	35.4859	3.22444e-05	0.00774901	JCAD
ENSG00000196611	2.70106	9.2267	38.3996	3.42724e-05	0.00809189	MMP1
ENSG00000074964	1.83695	3.21726	34.9	3.51609e-05	0.00815853	ARHGEF10L
ENSG00000161921	2.71545	3.47988	34.9315	3.62905e-05	0.00827792	CXCL16
ENSG00000231286	1.90556	2.38431	34.3366	3.82529e-05	0.00858014	HLA-DQB1
ENSG00000118503	1.35617	7.53096	34.2323	4.0269e-05	0.00864756	TNFAIP3
ENSG00000167996	1.3401	10.0591	33.9822	4.08642e-05	0.00864756	FTH1
ENSG00000166228	1.11666	4.16359	33.7836	4.15932e-05	0.00864756	PCBD1
ENSG00000155962	2.31623	2.82999	33.7563	4.17663e-05	0.00864756	CLIC2
ENSG00000084764	1.64253	2.43728	33.2188	4.53531e-05	0.00897592	MAPRE3
ENSG00000166592	1.16474	4.19679	32.6949	4.91905e-05	0.00959428	RRAD
ENSG00000165606	3.67347	-0.278347	31.5567	5.88764e-05	0.0110398	DRGX
ENSG00000147324	1.11377	4.49479	31.1118	6.3242e-05	0.0111805	MFHAS1
ENSG00000130707	2.1993	4.0867	31.3718	6.33664e-05	0.0111805	ASS1
ENSG00000124107	3.69429	2.68668	31.1017	6.60583e-05	0.0113219	SLPI
ENSG00000115919	1.59707	7.62676	31.1727	7.21656e-05	0.0119447	KYNU
ENSG00000152377	1.87817	4.704	30.2514	7.68835e-05	0.0123178	SPOCK1
ENSG00000171729	1.00434	4.12291	29.7996	7.84304e-05	0.0124178	TMEM51
ENSG00000181143	5.55213	0.163032	29.5887	8.12426e-05	0.0125674	MUC16
ENSG00000138061	2.23244	8.60354	31.5933	8.32924e-05	0.0126011	CYP1B1
ENSG00000158186	3.10795	3.3721	29.8759	8.77031e-05	0.0126011	MRAS
ENSG00000167106	1.07406	7.3547	29.1215	8.78886e-05	0.0126011	FAM102A
ENSG00000160712	2.51197	0.137462	28.6365	9.54549e-05	0.0130089	IL6R
ENSG00000090776	1.4034	2.35211	28.1659	0.000103515	0.0136579	EFNB1
ENSG00000105825	1.86457	6.92125	29.6107	0.000105373	0.013768	TFPI2
ENSG00000137628	1.18882	7.93332	27.6306	0.00011501	0.0142775	DDX60
ENSG00000234487	3.78685	3.51608	28.4596	0.000121809	0.0144248	HLA-F
ENSG00000204936	1.86121	1.55075	27.1771	0.000123115	0.0144248	CD177
ENSG00000282604	4.87321	0.47575	27.1105	0.000124581	0.0144535	CCL4L2
ENSG00000197249	2.88537	4.55129	28.2683	0.000134219	0.014812	SERPINA1
ENSG00000100302	3.20564	0.908071	26.6573	0.0001351	0.014812	RASD2
ENSG00000183018	2.43788	5.12263	28.1927	0.000135375	0.014812	SPNS2
ENSG00000173918	3.96262	2.72208	27.0418	0.000138304	0.0148534	C1QTNF1
ENSG00000184985	3.48748	2.65133	26.6465	0.000148845	0.0152913	SORCS2
ENSG00000163739	2.58041	6.66121	28.3564	0.0001584	0.0161496	CXCL1
ENSG00000028137	1.21796	4.93586	25.6608	0.000162	0.0162701	TNFRSF1B
ENSG00000271503	1.6982	5.19868	26.0619	0.000163477	0.0162969	CCL5
ENSG00000142173	1.88474	5.53912	26.483	0.000167195	0.0164721	COL6A2
ENSG00000149968	4.38179	1.21662	25.1717	0.000177411	0.0169333	MMP3
ENSG00000090339	1.24954	9.37067	25.1117	0.000185869	0.0171935	ICAM1
ENSG00000069535	2.16539	1.10534	24.9174	0.000186081	0.0171935	MAOB
ENSG00000181617	3.86039	0.851043	24.5406	0.000199832	0.0179289	FDCSP
ENSG00000164266	3.55714	1.81562	24.4666	0.000202668	0.0179441	SPINK1
ENSG00000275395	1.33276	3.4944	24.2498	0.000211242	0.018293	FCGBP
ENSG00000175928	1.77949	2.14386	24.0702	0.000218659	0.0185877	LRRN1
ENSG00000160223	1.46295	4.39399	23.8336	0.000228886	0.0189351	ICOSLG
ENSG00000154175	2.18183	4.39088	24.3706	0.000234656	0.0189351	ABI3BP
ENSG00000154114	1.02761	4.51354	23.5644	0.000241198	0.0189351	TBCEL
ENSG00000100292	1.07329	3.53492	23.5301	0.00024282	0.0189351	HMOX1
ENSG00000189056	1.82242	2.62564	23.5277	0.000242933	0.0189351	RELN
ENSG00000165795	3.98501	1.81964	23.6034	0.000245405	0.0189351	NDRG2
ENSG00000185352	1.83221	5.47032	24.249	0.000247628	0.0189351	HS6ST3
ENSG00000080561	1.01386	4.78355	23.34	0.000252043	0.0189497	MID2
ENSG00000179593	5.28974	0.286314	22.9663	0.000271358	0.0201764	ALOX15B
ENSG00000171914	1.04462	4.83286	22.8323	0.000278692	0.0204636	TLN2
ENSG00000134339	3.56109	3.86944	23.837	0.000290458	0.0208129	SAA2
ENSG00000184602	1.19583	3.17021	22.5942	0.000292289	0.0208129	SNN
ENSG00000008517	2.16328	4.86133	23.2818	0.000303733	0.0214013	IL32
ENSG00000163694	1.60257	4.54246	22.5407	0.000307387	0.0215236	RBM47
ENSG00000158714	5.18112	-0.275403	24.5613	0.000310727	0.0215236	SLAMF8
ENSG00000135925	4.58904	0.0806823	22.2421	0.000313808	0.0215236	WNT10A
ENSG00000138769	1.53858	2.44862	22.1695	0.000318465	0.0215236	CDKL2
ENSG00000188707	2.02692	3.5691	22.362	0.000318529	0.0215236	ZBED10P
ENSG00000104327	1.12636	5.77434	22.1952	0.000319863	0.0215236	CALB1
ENSG00000176170	1.35944	3.65258	21.8922	0.000337003	0.0219491	SPHK1
ENSG00000149573	5.39755	1.47499	22.0046	0.000349295	0.0223848	MPZL2
ENSG00000156966	1.08317	4.69125	21.2988	0.000380976	0.0235191	B3GNT7
ENSG00000064886	3.06668	3.43104	21.0509	0.00044506	0.0255966	CHI3L2
ENSG00000187775	5.37882	-0.102735	22.27	0.000467308	0.0263975	DNAH17
ENSG00000055732	1.7456	2.67978	20.2702	0.000473673	0.026451	MCOLN3
ENSG00000071242	1.22354	4.348	20.2281	0.000477993	0.0264725	RPS6KA2
ENSG00000100985	4.56679	-0.485273	19.7823	0.000526498	0.027244	MMP9
ENSG00000136695	5.60179	-0.789538	21.5287	0.000536525	0.027244	IL36RN
ENSG00000084710	1.66938	2.31655	19.552	0.000553761	0.0276635	EFR3B
ENSG00000116996	7.25571	0.35951	21.3286	0.00055722	0.0276635	ZP4
ENSG00000205426	1.9552	2.61265	19.4581	0.000565326	0.0276749	KRT81
ENSG00000155265	1.8726	1.34379	19.4231	0.00056971	0.0276749	GOLGA7B
ENSG00000268104	3.66965	2.26861	19.5264	0.000571676	0.0276749	SLC6A14
ENSG00000151117	1.9386	1.49516	19.3036	0.00058497	0.0278725	TMEM86A
ENSG00000120162	1.34491	2.52592	19.248	0.000592241	0.0278725	MOB3B
ENSG00000198208	1.90849	2.27308	19.2408	0.000593177	0.0278725	RPS6KL1
ENSG00000110944	1.21621	3.3322	19.2365	0.000593753	0.0278725	IL23A
ENSG00000163347	1.45551	5.30703	19.4459	0.000596469	0.0278725	CLDN1
ENSG00000166250	1.20159	5.82126	19.2638	0.000616346	0.0282135	CLMP
ENSG00000147408	1.34509	3.99483	18.8354	0.000649458	0.0287018	CSGALNACT1
ENSG00000182326	3.09117	2.74424	19.0552	0.000668939	0.0291494	C1S
ENSG00000196814	2.73517	1.70204	18.5002	0.000700623	0.0298385	MVB12B
ENSG00000130513	1.11116	5.46014	18.4275	0.000717928	0.0301906	GDF15
ENSG00000143061	1.64615	3.06226	18.3798	0.000720105	0.0301906	IGSF3
ENSG00000087086	1.03921	10.7512	18.381	0.000725581	0.0302318	FTL
ENSG00000162591	1.81562	3.66639	18.2933	0.000754445	0.0303992	MEGF6
ENSG00000147168	2.17379	1.68238	18.1268	0.000763125	0.0304838	IL2RG
ENSG00000119686	1.50489	1.79361	17.9929	0.000787078	0.0312463	FLVCR2
ENSG00000160233	1.4446	2.39032	17.6473	0.000852978	0.0330818	LRRC3
ENSG00000100628	7.14247	-0.150374	19.1138	0.000861214	0.0331609	ASB2
ENSG00000010030	1.69244	1.26063	17.5793	0.000866667	0.0332296	ETV7
ENSG00000155846	1.18328	3.0726	17.5463	0.000873402	0.0332981	PPARGC1B
ENSG00000188199	5.87925	-0.674977	19.031	0.00087591	0.033299	NUTM2B
ENSG00000108963	2.27953	4.2201	18.1255	0.000903513	0.0336522	DPH1
ENSG00000171051	1.18298	3.28228	16.9438	0.0010076	0.035779	FPR1
ENSG00000105499	2.28715	2.48977	16.7298	0.00106367	0.0368904	PLA2G4C
ENSG00000221866	1.27897	3.29749	16.7063	0.00106686	0.0368904	PLXNA4
ENSG00000131203	1.73938	5.62719	17.0964	0.00113682	0.038371	IDO1
ENSG00000155657	6.09574	2.8163	17.5953	0.00116127	0.0384934	TTN
ENSG00000184828	4.60813	1.43797	16.5737	0.0011741	0.0386334	ZBTB7C
ENSG00000138316	3.58737	0.299795	16.0947	0.00123877	0.0399391	ADAMTS14
ENSG00000114853	2.49828	2.72085	16.1394	0.0012717	0.0401749	ZBTB47
ENSG00000127329	1.41899	2.59982	15.8403	0.00131948	0.0407225	PTPRB
ENSG00000262406	5.14286	-0.376091	17.0892	0.0013207	0.0407225	MMP12
ENSG00000171450	1.31184	1.83614	15.8225	0.00132534	0.0407225	CDK5R2
ENSG00000184792	1.17842	2.54799	15.7866	0.00133727	0.0408691	OSBP2
ENSG00000163082	2.16417	1.5921	15.7671	0.0013438	0.0408691	SGPP2
ENSG00000111907	1.46906	2.05113	15.7165	0.00136091	0.0411575	TPD52L1
ENSG00000006210	3.38637	3.71489	16.6815	0.00140341	0.04151	CX3CL1
ENSG00000116183	1.83317	3.40442	15.5724	0.00142022	0.0416532	PAPPA2
ENSG00000178150	1.6328	5.15685	15.9104	0.00147113	0.0421502	ZNF114
ENSG00000275565	2.32496	1.98544	15.4045	0.0014721	0.0421502	ALOX5
ENSG00000163874	1.25847	5.83222	15.6811	0.00147516	0.0421502	ZC3H12A
ENSG00000130768	1.75576	1.79905	15.3047	0.00150984	0.0428681	SMPDL3B
ENSG00000165591	3.39801	-0.512227	15.0991	0.00159113	0.0441514	FAAH2
ENSG00000187134	2.77274	3.08046	15.4939	0.00161812	0.0446096	AKR1C1
ENSG00000214814	1.99279	1.73952	14.9552	0.00165102	0.0449781	FER1L6
ENSG00000089820	3.42883	0.639692	14.849	0.0016969	0.0456736	ARHGAP4
ENSG00000110042	2.3508	1.96968	14.8115	0.00171341	0.0457515	DTX4
ENSG00000166396	2.98894	4.61054	15.9089	0.00171931	0.0457515	SERPINB7
ENSG00000085662	1.46289	7.03061	15.4101	0.00174005	0.045828	AKR1B1
ENSG00000197635	8.19754	0.843484	16.2738	0.00174009	0.045828	DPP4
ENSG00000070190	3.37095	1.0273	14.6668	0.00177898	0.0465599	DAPP1
ENSG00000154262	6.45161	-0.33118	15.6393	0.00182984	0.0473577	ABCA6
ENSG00000154451	1.39969	5.44514	14.694	0.00189642	0.048706	GBP5
ENSG00000134321	2.26988	6.24327	15.6447	0.00190751	0.0488027	RSAD2
ENSG00000196220	3.08865	0.741339	14.3705	0.00192243	0.049	SRGAP3
ENSG00000158813	2.43267	0.0202817	14.3479	0.00193387	0.0490921	EDA
ENSG00000091490	1.06251	4.01355	14.2733	0.00197233	0.049365	SEL1L3
ENSG00000127399	1.0774	4.35908	14.2535	0.00198269	0.049365	LRRC61
ENSG00000171115	4.37381	-0.441325	14.2514	0.00198376	0.049365	GIMAP8

## Sheet: D22vsNT_dn
genes	logFC	logCPM	F	PValue	FDR	Symbol
ENSG00000067064	-1.03508	6.02877	44.2711	9.85079e-06	0.00404547	IDI1
ENSG00000163083	-1.42859	4.96234	38.2893	2.16068e-05	0.00570164	INHBB
ENSG00000102760	-1.75841	2.40798	35.8843	3.04187e-05	0.00744317	RGCC
ENSG00000111678	-1.06345	5.19052	33.5011	4.34276e-05	0.00885529	C12orf57
ENSG00000221887	-1.09894	2.6794	29.3899	8.39982e-05	0.0126011	HMSD
ENSG00000164211	-1.14101	6.4603	27.4788	0.000118114	0.0143949	STARD4
ENSG00000122711	-1.1859	3.94675	26.4969	0.000139064	0.0148534	SPINK4
ENSG00000169174	-2.01711	6.39648	27.1174	0.000168907	0.0164721	PCSK9
ENSG00000157303	-1.36247	2.26443	25.2616	0.000174458	0.0167704	SUSD3
ENSG00000196787	-1.37267	7.48318	25.2022	0.000196497	0.017868	H2AC11
ENSG00000079257	-1.17612	3.1864	23.747	0.000232771	0.0189351	LXN
ENSG00000121005	-1.03583	3.18765	23.4888	0.000244792	0.0189351	CRISPLD1
ENSG00000134324	-1.03616	6.38135	22.9358	0.00027573	0.0203889	LPIN1
ENSG00000170006	-1.26637	6.69469	22.601	0.000317453	0.0215236	TMEM154
ENSG00000170498	-1.88006	3.36365	22.0869	0.000326533	0.0216925	KISS1
ENSG00000186480	-1.53521	6.586	22.6066	0.000345559	0.0223583	INSIG1
ENSG00000173930	-2.38796	1.33313	21.4389	0.000370031	0.0232705	SLCO4C1
ENSG00000178053	-1.63393	2.64933	21.3563	0.00037644	0.0234543	MLF1
ENSG00000213185	-1.48343	2.94568	21.1241	0.00039514	0.0241718	FAM24B
ENSG00000009694	-1.26909	5.00721	21.0307	0.000406634	0.0245403	TENM1
ENSG00000167552	-1.08696	7.19921	20.9895	0.000424589	0.0250619	TUBA1A
ENSG00000276410	-1.49786	5.55346	21.0669	0.000443604	0.0255966	H2BC3
ENSG00000185432	-1.123	3.8086	20.1711	0.000483895	0.0265807	METTL7A
ENSG00000175130	-1.0045	6.39345	20.1104	0.000494531	0.0266844	MARCKSL1
ENSG00000278828	-1.07442	6.92979	19.8416	0.000541968	0.027244	H3C10
ENSG00000100526	-1.11899	5.97251	19.6145	0.000565894	0.0276749	CDKN3
ENSG00000187908	-1.34559	4.6253	19.3216	0.000588787	0.0278725	DMBT1
ENSG00000197061	-1.34967	7.13261	19.7541	0.000608055	0.028121	H4C3
ENSG00000255346	-1.9688	3.8827	19.3484	0.000624652	0.028305	NOX5
ENSG00000132196	-1.18556	3.78129	18.8772	0.000643381	0.028671	HSD17B7
ENSG00000275221	-1.49516	5.17854	18.6548	0.000740911	0.0303992	H2AC15
ENSG00000120337	-2.34588	2.4076	18.2446	0.000748538	0.0303992	TNFSF18
ENSG00000278463	-1.3079	6.64231	18.1312	0.000861843	0.0331609	H2AC4
ENSG00000154678	-1.05656	5.47656	17.4023	0.000910193	0.0336522	PDE1C
ENSG00000197238	-1.40556	6.99591	17.9612	0.000929848	0.0340999	H4C11
ENSG00000052802	-1.17031	6.27671	17.5483	0.000938197	0.0340999	MSMO1
ENSG00000162961	-1.13232	5.34021	17.3287	0.000938574	0.0340999	DPY30
ENSG00000274997	-1.13812	6.36342	17.3182	0.000983926	0.0352172	H2AC12
ENSG00000124635	-1.13811	7.17454	17.1793	0.00102882	0.036172	H2BC11
ENSG00000278637	-1.16394	4.81787	16.8733	0.0010321	0.036172	H4C1
ENSG00000196154	-1.35329	8.21124	17.2275	0.00106928	0.0368904	S100A4
ENSG00000276368	-1.45075	6.40381	17.0792	0.00114332	0.038371	H2AC14
ENSG00000188783	-3.15307	-0.481727	16.1291	0.00122832	0.0399293	PRELP
ENSG00000106603	-1.03277	5.01771	16.056	0.00125128	0.0401077	COA1
ENSG00000187837	-1.16311	9.21877	16.2696	0.00126774	0.0401442	H1-2
ENSG00000143933	-1.09936	9.30793	16.1342	0.00128923	0.0402564	CALM2
ENSG00000189184	-1.57318	2.24904	15.7633	0.00134509	0.0408691	PCDH18
ENSG00000148671	-1.55945	2.88348	15.507	0.00143449	0.0417733	ADIRF
ENSG00000196754	-1.55518	5.2708	15.7512	0.00152023	0.0430722	S100A2
ENSG00000034510	-1.07428	10.1918	14.8189	0.00177813	0.0465599	TMSB10
ENSG00000142856	-1.10036	3.5616	14.4016	0.00190674	0.0488027	ITGB3BP
ENSG00000197223	-1.27605	4.51543	14.3831	0.00197272	0.049365	C1D
ENSG00000079459	-1.33531	2.85449	14.2173	0.00200172	0.0495205	FDFT1
