# Supplementary material for: The Role of Mitotic Slippage in Creating a “Female Pregnancy-like System” in a Single Polyploid Giant Cancer Cell
Source: Int J Mol Sci. 2023 Feb 6;24(4):3237. doi: 10.3390/ijms24043237 (PMC9960874; doi:10.3390/ijms24043237)
Supplement: Supplementary file 1 [file ijms-24-03237-s001.zip › File S2.xlsx]

## Sheet: Supplement name
File S2: A list of differentially expressed bivalent genes in MDA-MB-231 cells on days 5, 8, 16 and 22 post-DOX treatment.

## Sheet: D5vsNT_up
Symbol	logFC	FDR
CDKN1A	2.27784	1.13301e-06
IRF1	1.87423	1.13301e-06
RRAD	2.87976	1.13301e-06
ERN1	2.38004	1.13301e-06
CH25H	2.20789	1.25893e-06
JUNB	2.40344	2.20345e-06
ICAM1	3.3427	2.25793e-06
TNFAIP3	2.99212	2.31707e-06
ADAMTS9	1.99744	2.51717e-06
PARP14	1.7492	2.75745e-06
ENTPD3	2.52299	2.8577e-06
TRAF1	2.16676	2.90041e-06
EPAS1	1.65317	4.90005e-06
HERC5	1.54484	5.04473e-06
HLA-B	2.51505	5.32514e-06
THBD	1.51681	5.86966e-06
CPEB2	1.35226	7.60627e-06
IGFBP6	2.83497	8.03909e-06
PPP1R3C	2.25498	9.07084e-06
PTGER4	1.53141	9.07084e-06
GALNT12	1.7002	1.10499e-05
SOST	3.73001	1.10499e-05
HES4	1.87234	1.18201e-05
ADAMTSL4	2.54441	1.233e-05
JAG1	1.09087	1.39168e-05
IL1R1	3.00808	1.44128e-05
GRB10	1.59076	1.63953e-05
PDLIM4	1.32058	1.65194e-05
ARHGAP26	1.92328	1.86756e-05
ANGPTL4	2.24219	1.86756e-05
STX11	1.92295	1.8697e-05
MX1	1.54843	2.10159e-05
TAP1	1.9025	2.45202e-05
PLD1	1.49412	2.5562e-05
ZEB2	1.63433	2.88345e-05
FERMT1	1.31157	2.99287e-05
PHLDA3	1.10587	3.03448e-05
CLDN1	2.97645	3.05711e-05
NR4A3	2.03211	3.05711e-05
CEBPD	1.77455	3.09218e-05
GDF15	2.28086	3.18101e-05
SYNM	1.11744	3.3671e-05
C11orf96	3.22447	3.53223e-05
ST8SIA4	1.29172	4.03835e-05
CPEB3	1.27027	4.05199e-05
ATF3	2.3564	4.05977e-05
TICAM1	1.12678	4.05977e-05
INHBA	1.96259	4.32298e-05
SSTR2	1.58302	4.42663e-05
GSN	1.11886	4.42663e-05
ABCA1	1.2643	4.89917e-05
BOC	1.77235	5.00182e-05
ABTB2	1.30492	5.45855e-05
FHDC1	2.37404	5.68086e-05
DUSP10	1.42693	5.68086e-05
DDIT4L	3.04216	5.78182e-05
IGFBP3	1.11775	5.83717e-05
NR1D1	1.60963	5.98717e-05
CXCL1	4.35399	6.02491e-05
HMGCL	1.36502	6.27846e-05
FZD8	1.5544	6.70928e-05
P4HA2	1.20525	6.73373e-05
HDAC9	1.3073	6.78664e-05
RARG	1.10931	6.80193e-05
BCL6	1.35308	6.91087e-05
CXCL3	4.16136	7.84009e-05
HES7	3.0485	7.84009e-05
TNFRSF1B	1.86426	7.84009e-05
EGR2	2.7188	8.16826e-05
GCKR	2.33364	9.24815e-05
ETV7	3.04032	9.74578e-05
NMNAT2	1.37846	0.000100647
CPD	1.29215	0.000100878
ZC3H12A	2.45124	0.000102431
PRDM1	2.18854	0.000103392
SLCO3A1	1.337	0.000105141
KYNU	2.16594	0.000110055
PDE4DIP	1.1167	0.000118844
OTUD1	1.19752	0.000126332
GFPT2	1.97699	0.000126332
IFI30	1.39305	0.000128153
CYP1B1	3.06213	0.000136211
SGPP2	3.87799	0.000138233
HLA-C	1.80209	0.000141072
PARM1	2.02815	0.000144582
MAFF	1.27812	0.000151701
YPEL2	1.94872	0.000151701
EHBP1L1	1.04771	0.000156057
ZBTB10	1.10115	0.000157575
TBKBP1	1.37119	0.000158121
SPOCK1	2.41578	0.000161238
HIP1R	1.01186	0.000170945
RUNX2	1.34109	0.000174078
TP53INP1	1.18879	0.000201084
HLA-DQB1	2.19316	0.000216946
PTGS2	4.05913	0.000222098
VEGFC	1.03769	0.000229389
IFITM1	1.79099	0.000229447
PDZD2	1.21849	0.00024253
CSMD3	4.40133	0.000253318
CSGALNACT1	2.04432	0.000266574
CDK5R2	2.16236	0.000272007
ARRDC2	1.42344	0.000277607
RSPO3	3.61236	0.000279445
PPP3CC	1.09488	0.00028025
FNDC4	1.44505	0.000280781
TYMP	2.06097	0.000293944
SOD3	1.56561	0.00030042
POU2F2	1.69029	0.000314076
REEP6	1.19909	0.000333119
EREG	2.71605	0.000341727
PTGER2	2.2577	0.000345819
HS6ST3	2.42534	0.000345872
TBX15	2.61644	0.0003471
LACC1	1.1968	0.000357366
AHR	1.29308	0.000363207
MAST4	1.08164	0.000372582
PRKCH	1.71574	0.000380326
STOM	1.35139	0.00038731
CD38	3.71239	0.00038882
UNC5C	4.84678	0.000392098
ITGA5	1.23753	0.000392606
JMY	1.04103	0.000392606
PTX3	1.27579	0.000398299
PTGFR	2.18537	0.000398299
PARP12	1.02366	0.000423431
EPSTI1	1.74339	0.000458257
BHLHE40	1.85281	0.000465359
SLC16A12	3.69172	0.000476004
RHOB	1.43486	0.000485641
EPB41L4A	1.2987	0.000487349
KLF13	1.06768	0.000495086
SLC25A37	1.07901	0.000518649
CSF1	1.2953	0.000524363
KIAA1217	1.01549	0.000524363
EGR1	2.38334	0.000547537
CITED4	1.61	0.000547975
SLC45A1	2.39537	0.000586103
RNF125	1.29386	0.000589199
KLF9	1.68401	0.000599218
HLA-F	4.26856	0.000604817
LTBP3	1.38846	0.000658325
TP53INP2	1.13733	0.000674122
CERCAM	1.20694	0.000674197
C1QTNF1	4.41135	0.000694544
FBN2	3.02311	0.000710602
TMEM171	1.30395	0.000725998
LRP1B	2.10675	0.000730939
MAPK13	1.09433	0.00076923
TSPAN13	1.54368	0.00077901
DGAT2	1.30288	0.000800088
QPCT	1.51142	0.000800088
LCP1	1.8919	0.000832574
IGDCC4	1.33773	0.000856769
KLHDC1	2.06562	0.0008617
CSPG4	1.37323	0.000862526
HID1	1.63092	0.000870562
PSTPIP2	1.12127	0.00090731
EEF1A2	1.20566	0.000922248
GLDN	3.69453	0.000941062
RASD1	2.09796	0.000990697
FBXL16	2.00522	0.00101443
BMP2	2.38969	0.00102116
TFPI2	1.9071	0.00102682
NR2F1	1.01293	0.00104049
COL6A1	1.08365	0.00109052
HLA-DRB1	2.32047	0.00115011
ITGB8	1.15954	0.0011704
ZNF467	1.71153	0.00119183
MAP1A	2.59366	0.00125887
CLCF1	1.04264	0.00130166
FAM124A	1.29369	0.00132529
EGR4	2.23098	0.0013526
DNER	1.41643	0.0013536
COL8A2	2.60259	0.001358
PRICKLE2	1.16197	0.00137796
PLEKHB1	1.30199	0.00141389
IL6R	2.43655	0.00141471
ATP6V1C2	4.11694	0.00142094
CADM4	1.73552	0.00144942
ZBTB46	2.30279	0.00145807
ABLIM2	1.73858	0.00146573
HES1	1.28483	0.00148474
RTBDN	3.17101	0.0014883
SIK1	1.22292	0.00149494
PIGZ	2.46792	0.00151672
KCNK1	1.34774	0.00152471
AQP3	1.27913	0.00154425
DUSP1	1.6861	0.00156322
USP18	1.20555	0.00158925
PIP5KL1	1.72225	0.00162756
MAP3K8	1.2206	0.00165951
LOX	1.2792	0.00169988
PAPPA2	2.33809	0.00170163
HOXD1	1.29333	0.00171007
SPHK1	1.45129	0.00177621
NR5A2	2.72224	0.00187425
GREB1L	1.28745	0.00200911
LTK	1.58103	0.00205464
DMGDH	4.74092	0.00206034
PROX1	2.05324	0.00207086
BCL3	1.35813	0.00208236
MTSS1	2.02879	0.00223071
THSD7B	2.24061	0.00225643
LAMP3	2.54268	0.00232662
GPR78	4.29886	0.00233353
ICOSLG	1.43193	0.00237534
ISM1	1.56457	0.00238066
BCL2L11	1.12077	0.00249395
CXCL16	2.15953	0.00258992
ST6GALNAC2	1.76145	0.00269672
GPR37	1.53542	0.00273315
DOC2A	2.09834	0.00274824
RPS6KA2	1.27085	0.00277599
CDH3	2.38574	0.002849
TMC8	1.39804	0.00289666
CD177	1.65342	0.0029283
KRT86	1.70158	0.00303013
IL12A	1.72902	0.0030657
COL9A2	1.19243	0.00320609
WIPF3	2.87633	0.00327679
CMPK2	2.89939	0.00330821
ARAP2	1.14962	0.00331931
NR4A2	1.67717	0.00341338
GRHL1	2.39436	0.00369734
RGL3	2.15503	0.00376675
CYS1	1.53055	0.00382439
TPD52L1	1.64511	0.00385688
SAMD5	1.14049	0.00388087
ZFPM2	1.40349	0.00397166
SYNGR3	2.38256	0.00400671
STAT5A	1.11956	0.00417729
SRGAP3	3.53981	0.00418373
IFIH1	1.68206	0.00420575
TRANK1	2.05612	0.00434083
PDK4	1.68652	0.00435327
SYNPO	1.0414	0.00445116
SLC12A8	2.09507	0.00445529
ADAMTS14	3.86374	0.00453405
G0S2	1.3291	0.00455508
KCNQ4	2.59311	0.00470454
PEX5L	4.45354	0.00473988
LURAP1L	1.10893	0.0047995
BHLHE41	1.02835	0.00489283
ECHDC2	1.52528	0.00489436
FA2H	2.62227	0.00499057
SHC4	1.42228	0.00501547
NCMAP	2.46498	0.00504492
ACTA2	1.35068	0.00506605
RYR2	1.8716	0.00523224
TMEM88	2.16798	0.00542826
RAB6B	2.8657	0.00544915
BRSK2	2.52869	0.00551382
C1orf115	1.34252	0.00556347
PLXNA4	1.30713	0.00559686
GRIN2D	1.73474	0.00581469
LETM2	1.32892	0.00584187
IRAK3	1.17558	0.00586095
BAIAP3	1.65412	0.00588834
DUOX2	3.3541	0.00599372
FAM83B	1.78205	0.00601578
TMEM178A	2.67466	0.00654698
CA2	1.79938	0.00679225
ABCC9	1.03194	0.00684779
FOS	1.47923	0.00700183
COLEC12	1.23388	0.00753406
SOWAHB	3.85808	0.00753544
DRGX	2.69837	0.00771028
DPP4	8.39154	0.00784148
METRNL	1.48365	0.00834117
RAB37	1.47146	0.0090645
CNR1	2.16999	0.00997277
NPHS1	3.22385	0.0102917
TNFRSF10C	1.46006	0.0103944
MGAT4A	1.20008	0.0105289
PPM1E	1.11717	0.0109369
TCF7	1.04184	0.0114793
CNTNAP1	1.00263	0.0115885
PRUNE2	2.54081	0.0117601
DAPK2	2.61766	0.011982
KCNV1	1.96379	0.0122139
TMOD1	2.23442	0.0124683
STAT4	1.73559	0.0128592
HLA-DPB1	2.88195	0.0132022
ABCA5	1.31348	0.0135474
IL1RAP	1.03712	0.014173
DTX4	2.15866	0.0145199
VGLL3	1.48418	0.0147908
FBLN5	2.80148	0.0148916
CPNE7	2.14297	0.0156732
EFCAB13	1.91351	0.015691
DUOX1	1.81078	0.0158412
DUSP5	1.0592	0.0159506
LIN7A	4.30137	0.0162493
RAB3IL1	1.48438	0.0162653
TTBK1	2.05463	0.0162653
ROBO3	7.717	0.0167484
STK32A	2.96668	0.0167508
RSAD2	2.01973	0.0171219
ZNF415	1.03098	0.0174797
GSAP	1.0742	0.0175579
HSPA6	1.50125	0.0179941
SPON2	2.21216	0.0180014
CCSER1	2.95381	0.0180659
FBLN7	1.47535	0.0183522
SIM2	1.31784	0.0183833
RARB	1.23189	0.0186588
INSC	2.19243	0.019156
DLL4	2.03085	0.0194203
PPP2R2C	2.47004	0.0205704
GRM5	3.19734	0.0206818
ADAMTS5	1.88095	0.0210242
TMTC1	1.45951	0.0212058
EIF4E3	1.2156	0.0213854
SPOCK2	2.14888	0.0219191
PLEKHG5	1.37015	0.0224182
PGF	1.19289	0.0234436
EBF4	1.39256	0.0236585
BTC	1.39928	0.0242393
FGF14	1.41239	0.0246116
IRF5	2.25265	0.0251838
ADPRH	2.54621	0.0252103
SLC16A6	1.04222	0.0253729
SYTL1	1.15328	0.0259879
BTG2	2.2271	0.0260888
RORA	1.54522	0.0265287
PPP4R4	3.35363	0.0267801
PAK6	2.55942	0.0270436
DOK6	3.50945	0.0271141
RBM20	1.92131	0.0274658
PDE3A	1.88549	0.0284297
SIDT1	1.53597	0.0287883
PDE4C	1.3623	0.0290125
STC2	2.21332	0.0294783
VAMP5	1.56155	0.0298678
COL19A1	2.68118	0.0300736
TGFBI	1.03478	0.0304024
KDR	2.31208	0.0305945
TUBB4A	3.46197	0.0311418
ST14	1.17947	0.0311768
PTHLH	2.05749	0.0313632
EGR3	2.37664	0.0314227
SCN1B	1.10543	0.0323218
TRIM9	1.69355	0.0333237
FOSB	1.2321	0.0335158
WNT2B	1.27886	0.0336381
RASD2	1.8316	0.0341041
ELMO1	1.26562	0.0349563
PELI2	1.15515	0.0353408
CTHRC1	1.8546	0.036105
TACR3	3.17778	0.0368823
WNK4	1.22598	0.0385358
LUZP2	2.44472	0.0389111
HOXB4	1.1497	0.0390912
CPM	1.82173	0.0397987
B4GALNT1	1.43358	0.0402897
GRIN3B	3.0235	0.0406891
IRX5	1.20424	0.0419855
SNAP91	1.28234	0.0425352
RASIP1	2.00664	0.0426126
CNTN1	1.89548	0.0430357
COL15A1	1.41791	0.0454903
GRM1	2.2065	0.0469177
ONECUT1	1.08033	0.0480886
IGSF3	1.04212	0.048445
CCR10	1.19344	0.048809
SYCP2	1.53143	0.0492904
GUCY1A2	1.67954	0.0494201
SLC12A5	1.48253	0.0497818

## Sheet: D5vsNT_dn
Symbol	logFC	FDR
LBR	-1.48574	2.25793e-06
BCL2	-1.95944	2.8577e-06
PM20D2	-1.10508	6.87906e-06
CDH4	-1.99782	1.33897e-05
SFN	-1.03343	1.74379e-05
SAPCD2	-1.43796	1.95741e-05
AHCY	-1.18883	4.44854e-05
CDKN2C	-1.20269	6.41749e-05
GMDS	-1.0974	8.31143e-05
PDE1C	-1.99229	8.4493e-05
NIPAL1	-1.26237	0.000107391
PRKCA	-1.33121	0.000107391
FJX1	-1.04158	0.000120353
MT1E	-1.1103	0.000132535
FAM111B	-1.53805	0.000268369
STAC	-1.33728	0.000293272
INHBB	-1.47015	0.000324177
BCL7C	-1.20475	0.000440011
ALDH5A1	-1.48649	0.000452697
BDNF	-1.00533	0.00050712
FBP1	-1.04048	0.000546085
TMEM106C	-1.3069	0.000638859
VIPR1	-1.5209	0.000657032
SLC38A4	-1.21284	0.00075819
MNS1	-2.33499	0.00095785
B3GALNT1	-1.37692	0.00104806
SERTAD4	-1.20627	0.00111636
SUSD5	-1.24383	0.00141025
NEGR1	-1.06057	0.00167165
ACADSB	-1.00363	0.00229804
MGAT5B	-1.89917	0.00236312
OXTR	-1.35589	0.00316754
SP5	-1.10906	0.00369734
CAMK4	-1.24056	0.00420575
TNFRSF11B	-1.44217	0.00436235
PDE3B	-1.02675	0.00438199
PLCE1	-2.30039	0.0050594
ADRA1B	-1.13696	0.0079376
DDN	-1.5607	0.00804131
PCDHGC3	-1.2003	0.00885168
MYO5B	-1.11079	0.00945941
BEND6	-1.0428	0.0100471
E2F8	-1.00661	0.0102164
COL13A1	-1.02611	0.0139683
GALNT14	-1.05347	0.0144003
SLCO4C1	-1.73782	0.0159888
EML5	-1.04765	0.0166271
NALCN	-1.71954	0.0174773
ACSL6	-6.18598	0.0176262
REEP1	-1.08879	0.0178416
LRRC26	-1.03893	0.0201143
DGKE	-1.0195	0.0203003
ENOX1	-1.26004	0.0213552
PCSK9	-1.24682	0.0220623
ST6GALNAC5	-1.30832	0.0220623
FAM24B	-1.03262	0.0222658
CNGA1	-1.96131	0.0227851
MED31	-1.23666	0.0260055
GLRB	-1.00928	0.0312587
GFRA1	-1.70944	0.0334969
F13A1	-2.13399	0.0356804
SHISA3	-1.05744	0.0387992
RARRES2	-1.77871	0.0417815
CERKL	-2.81692	0.0418543
A4GALT	-1.30529	0.0423565

## Sheet: D8vsNT_up
Symbol	logFC	FDR
ADAMTS9	2.5474	1.20633e-06
ERN1	2.32852	2.5794e-06
RRAD	2.68859	2.68754e-06
CDKN1A	1.93675	5.11101e-06
ICAM1	3.19259	5.11101e-06
HLA-B	2.69691	5.5396e-06
TRAF1	2.1253	6.02069e-06
TNFAIP3	2.71654	7.25159e-06
P4HA2	1.71992	7.85816e-06
IL1R1	3.51302	8.1106e-06
IRF1	1.45519	8.38126e-06
GRB10	1.84669	8.70606e-06
THBD	1.52229	8.99051e-06
ENTPD3	2.28433	9.11296e-06
PARP14	1.50888	1.35507e-05
CPEB2	1.21449	3.14237e-05
FERMT1	1.41048	3.1626e-05
ATP2B1	1.15776	3.20378e-05
EPAS1	1.39268	3.20378e-05
KYNU	2.81406	3.29519e-05
ANGPTL4	2.20561	3.87711e-05
IGFBP3	1.27138	3.92547e-05
GALNT12	1.53453	4.1578e-05
FHDC1	2.62934	4.47417e-05
INHBA	2.07097	4.75236e-05
PARM1	2.53656	4.78487e-05
CLDN1	2.95759	5.2315e-05
IGFBP6	2.3085	5.33519e-05
MX1	1.46588	5.33519e-05
CXCL1	4.77563	5.58694e-05
ENTPD7	1.04043	5.99216e-05
TAP1	1.7889	6.11554e-05
NR4A3	1.97132	6.11554e-05
VEGFC	1.31837	6.13361e-05
DUSP10	1.4589	7.67929e-05
ABTB2	1.31227	8.4685e-05
GDF15	2.13205	8.51531e-05
HDAC9	1.35318	8.6068e-05
PHLDA3	1.02012	9.07661e-05
FZD8	1.58977	9.34459e-05
GCKR	2.4665	9.9199e-05
SOST	2.87091	0.000115021
ZC3H12A	2.55762	0.000125825
ABCA1	1.17672	0.00013392
CXCL3	4.12256	0.000135857
PLD1	1.25901	0.00015061
STX11	1.54896	0.000159425
CSGALNACT1	2.30661	0.000179254
CPEB3	1.10636	0.000181203
JUNB	1.33688	0.000204909
MAP3K5	1.02026	0.000210521
PPP1R3C	1.56342	0.000217313
SGPP2	3.88418	0.000229044
PDE4DIP	1.09075	0.000235211
TYMP	2.2274	0.000277831
CH25H	1.11139	0.000284199
HS6ST3	2.68025	0.000286148
SLCO3A1	1.24971	0.000288169
PTGS2	4.22087	0.000288178
ICOSLG	2.08197	0.000291662
PTGER4	1.01531	0.000304867
SPOCK1	2.36675	0.000305092
DNER	1.83555	0.000350973
MAFF	1.21565	0.00035202
PAPPA2	3.13964	0.000355187
C1QTNF1	5.20191	0.00035854
CYP1B1	2.81017	0.000376674
C11orf96	2.43746	0.000416218
PLXNA4	2.06229	0.000425163
HLA-F	4.8107	0.000443649
LRP1B	2.39822	0.000482961
PTGFR	2.27436	0.000493658
IRAK3	1.8304	0.000494663
CPD	1.10166	0.000523036
TFAP2C	1.13375	0.000533648
ZEB2	1.1661	0.000558984
KLF13	1.12094	0.000574198
SSTR2	1.19152	0.000585044
IGDCC4	1.5104	0.000596583
CEBPD	1.26311	0.000605365
HES4	1.17522	0.000611934
CDK5R2	2.05726	0.000624677
FBN2	3.29011	0.000639559
VASH1	1.27137	0.000644422
NMNAT2	1.10425	0.000814622
SLC25A37	1.08209	0.000814918
ITGA5	1.18734	0.000854965
SLC46A3	1.05519	0.000878084
ITGB8	1.28946	0.000893981
GFPT2	1.60287	0.000897139
DDIT4L	2.21427	0.000898801
CERCAM	1.235	0.000908403
NTN4	1.33468	0.00101054
ETV7	2.33985	0.00102783
CSF1	1.25363	0.00103565
TMEM171	1.3	0.00115905
MAPK11	1.4409	0.00124587
CXCL16	2.56	0.00131196
DGAT2	1.29268	0.00132116
CSMD3	3.72049	0.00132199
AHR	1.13583	0.00136017
TNFRSF1B	1.32844	0.00138149
HLA-DQB1	1.7786	0.00146395
ATF3	1.46929	0.00170695
SAMD5	1.38192	0.00171496
HLA-C	1.34309	0.00177961
HID1	1.55785	0.00182647
LCP1	1.78594	0.00193527
TSPAN13	1.43968	0.00195205
NR3C2	1.04313	0.00195257
RSPO3	2.8746	0.00197709
SLC16A12	3.11054	0.00209511
HSPA6	2.2652	0.00230268
SYNPO	1.23252	0.00231837
UNC5C	3.98245	0.00241231
SIK1	1.21012	0.00246441
PRDM1	1.48089	0.00247202
TFPI2	1.741	0.00275455
CDH11	1.08253	0.00275629
POU2F2	1.29717	0.00287711
EGR2	1.73631	0.00290792
LAMP3	2.57729	0.00325173
BHLHE40	1.44525	0.00348977
EPB41L4A	1.03386	0.00350026
DMGDH	4.67654	0.00350026
KCNK1	1.26191	0.00354327
STAT5A	1.21467	0.00376538
ISM1	1.52578	0.00427407
DTX4	2.83669	0.00441593
NDRG1	1.34611	0.00443952
CMPK2	2.93861	0.0045551
HOXD1	1.17271	0.00480284
YPEL2	1.24841	0.00481314
CDH3	2.30607	0.00520811
NR5A2	2.47233	0.00525485
LOX	1.12852	0.00557332
EREG	1.81209	0.00656606
RYR2	1.9199	0.00656606
RARB	1.57423	0.00692708
IL6R	2.0378	0.0071327
FAM189A2	2.20967	0.0072564
RSAD2	2.53871	0.00772273
QPCT	1.12856	0.00781424
BMP2	1.83043	0.0078946
STK32A	3.62662	0.00799051
BIK	1.68837	0.00803506
PTPRB	1.48477	0.0081124
KLF9	1.1823	0.00816156
DRGX	2.82708	0.00824398
MTSS1	1.72675	0.00835508
CD177	1.46726	0.00859595
LURAP1L	1.06077	0.00874476
GPR78	3.70421	0.0089479
RAB3IL1	1.75216	0.00897144
ADPRH	3.22516	0.00942263
SRGAP3	3.2832	0.00957881
MGAT4A	1.28961	0.00967163
RTBDN	2.4608	0.00968047
RPS6KA2	1.08785	0.00996923
RORA	1.98428	0.0101257
ADAMTSL4	1.00937	0.0102609
THSD7B	1.82153	0.011137
IGSF3	1.49362	0.0115535
KCNQ4	2.33116	0.0118149
FA2H	2.36732	0.0122675
IDUA	1.01095	0.0126488
TRANK1	1.76282	0.0135514
PRUNE2	2.6219	0.013609
FBLN5	3.01545	0.0136218
CCSER1	3.27082	0.0141781
ZBTB46	1.66782	0.0142213
PDK4	1.44153	0.0147178
IRX5	1.54655	0.0170747
SPTBN5	1.13983	0.0171129
PRLR	1.93484	0.0175849
BMP1	1.05482	0.0177463
PEX5L	3.74038	0.0180747
DGKI	1.67741	0.0187912
SIM2	1.38527	0.0190344
RTN4RL2	1.12371	0.0192191
SPHK1	1.02228	0.0193616
WNT10A	3.52939	0.0197924
HES7	1.36957	0.0199127
PPP2R2C	2.62621	0.020047
SOWAHB	3.44562	0.0203469
GUCY1A2	2.1576	0.0205905
METRNL	1.31106	0.0214376
COL15A1	1.75985	0.022
FGF14	1.5244	0.022307
EGR4	1.47244	0.0223191
ATP6V1C2	2.72963	0.0226035
EGLN3	1.6753	0.0227918
GLDN	2.29038	0.023134
RBM20	2.10112	0.023134
ZFPM2	1.07337	0.0234411
ALS2CL	1.13376	0.0236839
PAPLN	8.11878	0.0241547
SHH	1.94956	0.0254214
PTGER2	1.17202	0.0259738
KCNQ3	3.84237	0.0264115
CD38	1.96035	0.0269103
PIGZ	1.5685	0.0277752
TBX15	1.33181	0.0280393
TMOD1	2.02471	0.028104
PIP5KL1	1.10006	0.0282357
WIPF3	2.04195	0.0283746
HLF	2.78934	0.0292902
CA2	1.42369	0.030386
FAM83B	1.38267	0.0308724
STOX2	1.11048	0.0312601
ABLIM2	1.07355	0.031533
ADAMTS5	1.81999	0.0316715
ABCA5	1.16202	0.0317297
NPHS1	2.7911	0.0318549
ALOX5	1.8683	0.0319932
CCDC85A	1.32106	0.0327892
DUOX2	2.59873	0.0331188
CYP27A1	1.03879	0.0341
LOXL4	1.07055	0.0343098
BTG2	2.21129	0.0349613
ARHGEF37	1.32853	0.0366246
SPNS2	1.39982	0.0369145
GRM1	2.43203	0.0387884
CYS1	1.04427	0.0393159
EFCAB13	1.6526	0.0397828
NPY1R	1.02707	0.0400798
HLA-DRB1	1.32958	0.040083
GRHL1	1.59735	0.0404034
CTHRC1	1.90508	0.0406803
INSC	1.97035	0.0411658
BTC	1.30581	0.0419035
ELMO1	1.27604	0.0421376
ESPN	3.13216	0.0430223
CCND2	2.18818	0.0457858
UNC5B	1.74125	0.0459636
ZNF287	1.36844	0.0480304
GRM5	2.80537	0.0498102
CILP2	1.20941	0.0498513

## Sheet: D8vsNT_dn
Symbol	logFC	FDR
LBR	-1.39722	5.11101e-06
F2R	-1.05213	3.14237e-05
CDH4	-1.92652	3.20378e-05
FBP1	-1.54728	5.33519e-05
SCN5A	-1.74088	5.58694e-05
CCNA1	-1.96844	8.44562e-05
INHBB	-1.87833	9.49787e-05
PDE1C	-2.09243	9.8101e-05
ENDOD1	-1.03441	0.000109861
BCL2	-1.2242	0.000139831
CDKN2C	-1.0944	0.000213443
PRKCA	-1.27389	0.000249106
SERTAD4	-1.56996	0.000299569
EDIL3	-1.04688	0.000386834
SOCS2	-1.13304	0.00038858
STAC	-1.33015	0.000493658
NEGR1	-1.33356	0.000584576
NRGN	-1.24534	0.000585044
DDN	-2.67369	0.000604306
OXTR	-1.86895	0.00067012
HTR7	-1.05216	0.000876388
NIPAL1	-1.00897	0.000879717
TMEM106C	-1.33332	0.000894391
SLC38A4	-1.26831	0.00090668
FKBP5	-1.10833	0.00103589
BMP4	-1.36981	0.00130227
EFEMP1	-1.42445	0.0014323
PCSK9	-2.21323	0.00146389
GPR137C	-1.16849	0.00148504
RGCC	-1.59514	0.00151286
RBM24	-1.48421	0.00166929
ADRA1B	-1.52258	0.00213012
HHIP	-1.55037	0.00213012
ANKH	-1.00199	0.00220631
FAM24B	-1.65819	0.00241162
VIPR1	-1.30768	0.00271492
IL11	-1.06345	0.00307969
GLRB	-1.67483	0.00320205
NMU	-1.37434	0.00345708
ANKRD44	-2.28904	0.00353105
B3GALNT1	-1.20995	0.00362982
TOX	-1.40088	0.00395282
PDE3B	-1.09153	0.00458332
NGFR	-1.25004	0.0051362
SLCO4C1	-2.33246	0.00523591
ID3	-1.47308	0.00588723
HLA-DPA1	-6.90887	0.00671204
PPARG	-1.07633	0.0074921
SHISA3	-1.5484	0.00850393
COL13A1	-1.14321	0.0108304
MNS1	-1.6187	0.0110497
TNFRSF11B	-1.27627	0.0121057
AFAP1L1	-1.24824	0.0128863
OLFML2A	-1.09623	0.0131107
KLF2	-1.04164	0.0133941
TEX30	-1.37079	0.014927
PLSCR4	-1.06505	0.024373
S100A6	-1.16537	0.0247332
RARRES2	-2.14218	0.025615
GGN	-1.56248	0.0262238
TMEM163	-1.0668	0.0264115
MGAT5B	-1.2479	0.0293136
MLF1	-1.11893	0.0297136
LRRC26	-1.00617	0.0302213
ADRB1	-1.74716	0.0303814
MALL	-1.18455	0.0317508
CDH18	-1.19308	0.0330298
SMAD9	-1.20164	0.0331584
PEAR1	-1.03431	0.0406826
C1orf53	-1.50204	0.0407324
ALDH1L1	-1.28928	0.0430498
MCOLN2	-1.604	0.0433578
ATRNL1	-1.18321	0.0447353
NALCN	-1.45098	0.0464323
PDLIM3	-1.77194	0.0477801

## Sheet: D16vsNT_up
Symbol	logFC	FDR
ADAMTS9	2.62323	1.575e-06
IL1R1	4.50718	1.8542e-06
ERN1	2.37538	1.8542e-06
MX1	2.28466	2.34598e-06
TNFAIP3	2.96916	4.54894e-06
CDKN1A	1.94017	4.54894e-06
RRAD	2.45512	4.73492e-06
ATP2B1	1.42322	5.99401e-06
GRB10	1.91195	6.64633e-06
GALNT12	1.92909	6.64633e-06
HDAC9	1.87913	7.43556e-06
DUSP10	1.93122	9.38007e-06
HLA-B	2.4759	9.38007e-06
ENTPD7	1.32047	9.38007e-06
FHDC1	3.12772	1.15961e-05
CPEB2	1.30657	1.38775e-05
ICAM1	2.63534	1.41834e-05
VEGFC	1.57989	1.41834e-05
TRAF1	1.82332	1.48079e-05
KYNU	2.96968	1.77759e-05
CLDN1	3.30751	1.87662e-05
NR4A3	2.18931	2.24214e-05
FERMT1	1.37556	2.48128e-05
GDF15	2.4276	2.48128e-05
SPOCK1	3.25434	2.48128e-05
PAPPA2	4.39251	2.64663e-05
CPEB3	1.3677	2.74284e-05
P4HA2	1.39032	2.79163e-05
DGKH	1.11932	3.15703e-05
PARP14	1.28153	3.34346e-05
IRF1	1.16158	3.3942e-05
PARM1	2.5156	3.75333e-05
PLXNA4	2.6825	4.80463e-05
IGFBP6	2.22313	5.13167e-05
VASH1	1.71582	5.21345e-05
CXCL1	4.58836	5.30032e-05
CXCL16	3.88313	5.835e-05
EPAS1	1.20351	6.40019e-05
DNER	2.17961	7.40473e-05
HS6ST3	3.12611	7.52094e-05
THBD	1.09948	7.79642e-05
MAFF	1.41977	8.36091e-05
PDE4DIP	1.18035	9.45442e-05
NR3C2	1.52304	9.85127e-05
ABTB2	1.21437	0.00010551
CXCL3	4.00896	0.00011832
TFAP2C	1.31444	0.000130413
IGFBP3	1.0227	0.00013287
ENTPD3	1.52343	0.000136365
CYP1B1	3.14668	0.000136477
INHBA	1.65452	0.000170527
FBN2	3.75013	0.000181854
ZC3H12A	2.30278	0.000184607
SAMD5	1.81347	0.000186939
SOST	2.53268	0.00020097
GCKR	2.12812	0.000207376
CDK5R2	2.27093	0.000213011
TFPI2	2.44757	0.000229079
ICOSLG	2.04704	0.000230584
RELN	2.56269	0.00024079
DRGX	4.34251	0.000244307
C1QTNF1	5.20212	0.000251957
SGPP2	3.62837	0.000252898
STX11	1.36948	0.000268874
SLCO3A1	1.19771	0.000268874
CPD	1.14504	0.00027657
SRGAP3	5.2833	0.000293192
SLC46A3	1.15971	0.000307555
ANGPTL4	1.53993	0.000340789
RAB3IL1	2.78073	0.000346205
EGR2	2.259	0.000350301
ERCC6	1.36194	0.000373506
CMPK2	4.13692	0.000376491
RPS6KA2	1.73601	0.000377738
TAP1	1.32898	0.000377738
ATF3	1.74603	0.000384105
PPP1R3C	1.37213	0.000387478
YPEL2	1.73478	0.000396986
HLA-F	4.6263	0.00040559
TANGO2	1.17815	0.000412656
SSTR2	1.18002	0.000431388
JUNB	1.14542	0.000431903
PTGS2	3.6624	0.00044522
DTX4	3.85614	0.000449648
KLF13	1.09767	0.000453561
NTN4	1.41944	0.000463977
IGDCC4	1.47018	0.000503769
CSGALNACT1	1.88106	0.000533442
DDIT4L	2.26607	0.000538051
IL6R	2.82671	0.000540816
JMY	1.00685	0.000567514
HLA-C	1.50285	0.000591375
ETV7	2.39622	0.000606631
EFR3B	2.25905	0.000607199
TNFRSF1B	1.42763	0.000609736
SPNS2	2.83766	0.00061266
TMEM51	1.06972	0.000694972
PRLR	3.27589	0.000712604
NDRG2	4.83176	0.000712823
ZEB2	1.06058	0.000739685
TMEM171	1.29263	0.000855363
RARB	2.08758	0.000857662
UNC5C	4.40429	0.000863656
FAM189A2	2.92372	0.000894835
TBKBP1	1.09232	0.000911119
ALOXE3	3.0193	0.00096162
PAX8	2.2493	0.00096162
CSMD3	3.69812	0.000983042
RSAD2	3.51462	0.000983405
SYNPO	1.31825	0.00106494
AHR	1.12274	0.00107042
POU2F2	1.42963	0.0011097
PTPRB	1.94258	0.00113732
UNC5B	3.14463	0.00114364
SLC16A6	1.79255	0.00114686
LACC1	1.02804	0.00115425
IRAK3	1.52438	0.00121859
USP18	1.26034	0.00131415
RBM20	3.20797	0.00141808
TYMP	1.65969	0.001484
PRDM1	1.51951	0.00153387
BIK	2.11056	0.00153522
ITGB8	1.12344	0.00162045
CSF1	1.11365	0.00166045
LCP1	1.73283	0.00170356
CERCAM	1.06227	0.00182305
BMP2	2.20945	0.00191976
HOXD1	1.29325	0.00193426
NPHS1	4.16433	0.00196131
CEBPD	1.01146	0.00197671
MAPK11	1.28278	0.00198774
CD177	1.77866	0.00201739
RORA	2.50304	0.00206117
DGAT2	1.15273	0.00208008
PTGFR	1.75142	0.00208786
MPZL2	5.71661	0.00219766
RHOB	1.1671	0.00223836
BTG2	3.44206	0.00224109
TMOD1	2.97312	0.00225142
MAP1A	2.39645	0.00235268
MMP9	4.93609	0.00243717
RNF125	1.06101	0.00255888
LURAP1L	1.24059	0.00267405
HSPA6	2.0967	0.00281833
HLF	3.98974	0.00290201
HID1	1.38196	0.00294535
ISM1	1.54447	0.00294965
WNT10A	4.59174	0.0029509
SGK1	1.10181	0.00320664
RSPO3	2.5392	0.00325904
GREB1L	1.20977	0.00338484
KCNQ4	2.8014	0.0033865
SPOCK2	2.99505	0.00348168
OSBP2	1.35833	0.00356643
SIK1	1.08934	0.00358725
EGR4	1.94353	0.00368467
ADAMTS6	1.02347	0.00374173
DMGDH	4.41877	0.00386427
IRX5	1.92406	0.00390995
ZNF503	1.09905	0.00408258
PPP2R2C	3.40831	0.00410247
CYP1A1	1.50355	0.00410247
HLA-DQB1	1.44853	0.00411296
NPY1R	1.53076	0.00412901
TPD52L1	1.65395	0.00416954
IFIH1	1.71453	0.00419729
ARHGEF37	1.92155	0.00440866
MGAT4A	1.41726	0.00448979
TSPAN13	1.20274	0.00454996
ABCC9	1.12282	0.00463192
IGSF3	1.67704	0.00472805
SPHK1	1.25947	0.00492957
DGKI	2.05429	0.00505029
THSD7B	1.99466	0.00521372
ALOX5	2.54714	0.00529552
FAM78A	1.84666	0.00532087
RYR2	1.89419	0.00544536
DOCK3	1.6113	0.00545174
ZNF441	1.07821	0.005882
PRUNE2	2.89137	0.00636179
C11orf96	1.53146	0.00646441
CITED4	1.12183	0.00660053
ALS2CL	1.39165	0.00662136
FLVCR2	1.46035	0.00675911
MTSS1	1.71321	0.00692296
INSC	2.65796	0.00724772
BHLHE40	1.21034	0.00744073
ZBTB46	1.79121	0.00766144
EIF4E3	1.48374	0.00811901
ZBTB7C	4.49245	0.00861402
LRP1B	1.44276	0.00891385
GPR78	3.55193	0.00906055
MVB12B	2.47122	0.00909845
EREG	1.62665	0.00928411
IRF5	2.77638	0.00948526
STK32A	3.36476	0.00951552
QPCT	1.04119	0.0096243
KCNK1	1.01588	0.00975336
GRM1	3.01116	0.00982616
LOXL4	1.32992	0.0101797
CCND2	2.96659	0.0108883
RXRG	3.15432	0.0109122
STOX2	1.32149	0.0110828
TRANK1	1.75601	0.011312
NR5A2	2.0678	0.0114675
RASD2	2.31595	0.0114749
LAMP3	1.94475	0.0131917
TMPRSS2	6.62602	0.0137711
BRSK2	2.17912	0.013898
RTBDN	2.20163	0.0140809
CA8	2.54217	0.014094
KLF9	1.02621	0.014217
FA2H	2.18231	0.015306
RASGEF1B	1.68655	0.0153444
CCDC85A	1.47597	0.0161701
ADAMTS5	1.99758	0.0169718
PLBD1	1.39188	0.0170453
METRNL	1.30874	0.0178002
PEX5L	3.60156	0.0180474
ZNF287	1.63379	0.018342
MCOLN3	1.31126	0.0190584
ESR2	1.57046	0.0191204
KLHDC1	1.24908	0.019307
EGR1	1.28841	0.0203548
ADPRH	2.67708	0.0209922
SOWAHB	3.27626	0.0213179
ADAMTS14	3.00209	0.0213179
PROX1	1.38605	0.0213197
ABCA5	1.21142	0.0221332
KCNH5	4.11747	0.0222303
ID2	1.59842	0.0233765
STC2	2.36554	0.0236857
ITGAM	5.19055	0.024016
BTC	1.42564	0.0241701
CTHRC1	2.04411	0.0242459
SIM2	1.25305	0.025619
GJB3	1.97242	0.0268749
ABLIM2	1.06887	0.0269095
TTYH2	1.7012	0.027323
TNFSF9	1.29552	0.0275362
FAM83B	1.35322	0.0285456
SHH	1.82621	0.0285584
PAK6	2.55937	0.0289985
CHD5	2.01659	0.0290483
TLL2	2.65021	0.0292974
HCN4	2.52059	0.0305377
SYT7	3.01512	0.0329078
TENM4	4.40002	0.0330767
ATL1	1.51808	0.0331992
DPP4	6.62176	0.0351626
B4GALNT1	1.50164	0.0354356
PIGZ	1.42692	0.0354611
VGLL3	1.24632	0.0357533
ST14	1.15795	0.0364115
FBLN5	2.36076	0.0364323
RASGRP1	2.82411	0.0368172
PIK3IP1	1.05202	0.0368856
ARVCF	1.38267	0.0369446
PTPRR	2.22582	0.0377159
HLA-DRB1	1.28353	0.0386499
CILP2	1.24056	0.0387212
MSX2	1.43598	0.0400275
HCN2	1.09666	0.0425152
SPTBN4	2.61415	0.0440343
RGL3	1.35098	0.0447681
PLCB1	1.64068	0.0453663
SPON2	1.82527	0.0464428
KRT86	1.01587	0.0482775
GUCY1A2	1.71322	0.0490774
ACOXL	1.53272	0.0497654

## Sheet: D16vsNT_dn
Symbol	logFC	FDR
F2R	-1.67961	1.575e-06
LBR	-1.66071	1.8542e-06
PM20D2	-1.03484	1.48079e-05
CDKN2C	-1.51939	1.58705e-05
PDE1C	-2.43242	2.59305e-05
INHBB	-2.03121	4.11052e-05
CDH4	-1.7583	4.15102e-05
FBP1	-1.53275	4.15102e-05
EDIL3	-1.33647	4.80463e-05
SCN5A	-1.69152	5.02942e-05
SERTAD4	-1.93462	5.07144e-05
CCNA1	-1.91502	7.33505e-05
SAPCD2	-1.22705	7.78566e-05
ENDOD1	-1.04165	7.83417e-05
NMU	-2.29368	8.99467e-05
GALNT10	-1.15203	0.000112056
GMDS	-1.03487	0.000148343
SOCS2	-1.23407	0.000150955
IL11	-1.58291	0.000154498
RGCC	-2.12031	0.000167614
DEF6	-1.11004	0.000206935
LFNG	-1.3646	0.00021277
PRKCA	-1.21079	0.000244307
NRGN	-1.31943	0.000261032
PCSK9	-2.77749	0.000266759
STAC	-1.36586	0.000282823
HTR7	-1.12018	0.000389084
NIPAL1	-1.07158	0.000401829
PPARG	-1.6175	0.000412656
GAS2L3	-1.22851	0.000502803
CARD10	-1.05233	0.000503769
ADRA1B	-1.79884	0.000510548
NEURL1B	-1.35774	0.000545198
TMEM163	-1.97945	0.000615437
SLC38A4	-1.25937	0.000659115
SHISA3	-2.24683	0.000704055
ADAMTS15	-1.07347	0.000757762
B3GALNT1	-1.42992	0.000888146
NEGR1	-1.18166	0.000896727
BMP4	-1.37028	0.00092462
ADAM19	-1.30744	0.000927689
HHIP	-1.66125	0.000964438
RBM24	-1.50874	0.00105669
FKBP5	-1.04076	0.00109188
COL13A1	-1.59838	0.00113189
EFEMP1	-1.36028	0.00140901
TMEM106C	-1.17509	0.00145982
HS3ST3B1	-1.02003	0.00167331
C1orf21	-1.10128	0.00170356
OXTR	-1.51518	0.00175643
PDE3B	-1.20144	0.00185609
SDK1	-1.15176	0.00198564
MALL	-1.87403	0.0023369
LRRC26	-1.55716	0.00234884
SLC22A3	-1.05178	0.00242829
NRXN3	-2.03426	0.00255852
NGEF	-1.32331	0.00267449
MBOAT1	-1.11434	0.00281394
GPSM2	-1.1186	0.00304822
PDLIM3	-3.0418	0.00326794
ZNF804A	-1.21964	0.0033865
TP73	-1.10128	0.00341669
FAM24B	-1.44132	0.00411515
CNTRL	-1.21136	0.00418605
ARHGAP33	-1.33178	0.0045148
CLMN	-1.42097	0.00468947
STX1A	-1.1391	0.00521185
E2F8	-1.12586	0.00602687
NALCN	-2.15679	0.00616714
SLCO4C1	-2.09931	0.00676058
DDN	-1.63643	0.00683887
TOX	-1.2063	0.00686961
MICAL2	-1.08294	0.00691682
EVA1A	-1.00459	0.00724772
EYA4	-1.27578	0.00843263
TNFRSF11B	-1.30304	0.00861694
S1PR5	-1.96567	0.00933752
NGFR	-1.04346	0.0107832
CA12	-1.14018	0.0111428
LTBP4	-1.04056	0.0116385
TEX30	-1.37656	0.0118014
S100A6	-1.29762	0.0124358
MNS1	-1.50407	0.0126324
CACNG7	-1.1923	0.0127878
TCF7	-1.07565	0.0131564
NLGN1	-1.03425	0.014094
GLRB	-1.21091	0.0144417
MGAT5B	-1.39179	0.0144982
PLCG2	-1.33706	0.0155718
PLSCR4	-1.11767	0.0161377
CDH18	-1.2956	0.0189634
HTRA1	-1.2528	0.0198751
CNGA1	-2.04632	0.0200267
AFAP1L1	-1.08686	0.0204778
ALDH1L1	-1.45593	0.0205147
ANKRD44	-1.51172	0.0209922
PLCE1	-1.73592	0.0220614
SYT2	-1.70182	0.0229576
PRELID2	-1.45825	0.0230603
ID3	-1.06373	0.0239106
MYRF	-1.21585	0.026617
NKX3-2	-1.0206	0.0273393
A4GALT	-1.46471	0.0280735
ATRNL1	-1.26238	0.0292106
SEMA6D	-2.03873	0.0292974
MLF1	-1.07441	0.0301625
F13A1	-2.24328	0.0312585
STMN3	-1.01695	0.0327895
SMAD9	-1.12856	0.0360356
ARPC5	-1.16281	0.0382314
DACH1	-1.05266	0.038652
C1QL1	-1.73866	0.0398019
HR	-1.89925	0.0408165
KREMEN2	-1.33261	0.0423513
ID4	-1.16476	0.043567
HPSE	-1.20429	0.0453663
HS3ST3A1	-1.05565	0.0476026

## Sheet: D22vsNT_up
Symbol	logFC	FDR
MX1	2.00881	0.000135707
ADAMTS9	1.83172	0.000148873
IL1R1	3.02293	0.000441405
FHDC1	2.5518	0.000936705
DNER	1.94875	0.00292609
DUSP10	1.25174	0.00301237
LCP1	2.34066	0.00365531
GALNT12	1.12907	0.00404547
HDAC9	1.06218	0.00505288
VASH1	1.30144	0.00516848
RAB3IL1	2.7313	0.00533777
HLA-B	1.36637	0.0071499
CXCL16	2.71545	0.00827792
HLA-DQB1	1.90556	0.00858014
TNFAIP3	1.35617	0.00864756
RRAD	1.16474	0.00959428
DRGX	3.67347	0.0110398
MFHAS1	1.11377	0.0111805
KYNU	1.59707	0.0119447
SPOCK1	1.87817	0.0123178
TMEM51	1.00434	0.0124178
CYP1B1	2.23244	0.0126011
IL6R	2.51197	0.0130089
TFPI2	1.86457	0.013768
HLA-F	3.78685	0.0144248
CD177	1.86121	0.0144248
RASD2	3.20564	0.014812
SPNS2	2.43788	0.014812
C1QTNF1	3.96262	0.0148534
CXCL1	2.58041	0.0161496
TNFRSF1B	1.21796	0.0162701
ICAM1	1.24954	0.0171935
ICOSLG	1.46295	0.0189351
RELN	1.82242	0.0189351
NDRG2	3.98501	0.0189351
HS6ST3	1.83221	0.0189351
WNT10A	4.58904	0.0215236
SPHK1	1.35944	0.0219491
MPZL2	5.39755	0.0223848
MCOLN3	1.7456	0.026451
RPS6KA2	1.22354	0.0264725
MMP9	4.56679	0.027244
EFR3B	1.66938	0.0276635
CLDN1	1.45551	0.0278725
CSGALNACT1	1.34509	0.0287018
MVB12B	2.73517	0.0298385
GDF15	1.11116	0.0301906
IGSF3	1.64615	0.0301906
FLVCR2	1.50489	0.0312463
ETV7	1.69244	0.0332296
PLXNA4	1.27897	0.0368904
ZBTB7C	4.60813	0.0386334
ADAMTS14	3.58737	0.0399391
PTPRB	1.41899	0.0407225
CDK5R2	1.31184	0.0407225
OSBP2	1.17842	0.0408691
SGPP2	2.16417	0.0408691
TPD52L1	1.46906	0.0411575
PAPPA2	1.83317	0.0416532
ALOX5	2.32496	0.0421502
ZC3H12A	1.25847	0.0421502
DTX4	2.3508	0.0457515
DPP4	8.19754	0.045828
RSAD2	2.26988	0.0488027
SRGAP3	3.08865	0.049

## Sheet: D22vsNT_dn
Symbol	logFC	FDR
INHBB	-1.42859	0.00570164
RGCC	-1.75841	0.00744317
PCSK9	-2.01711	0.0164721
SLCO4C1	-2.38796	0.0232705
MLF1	-1.63393	0.0234543
FAM24B	-1.48343	0.0241718
PDE1C	-1.05656	0.0336522
